# Supplementary material for: 2-{[5-(Pyridin-4-yl)-4-p-tolyl-4H-1,2,4-triazol-3-yl]meth­yl}acrylic acid hemi­hydrate
Source: Acta Crystallogr Sect E Struct Rep Online. 2013 Dec 24;70(Pt 1):o95–6. doi: 10.1107/S1600536813034077 (PMC3914116; doi:10.1107/S1600536813034077)
Supplement: Supplementary file 1 [file e-70-00o95-sup1.cif]

##############################################################################
#                                                                            #
# This CIF contains the data in a paper accepted for publication in          #
# Acta Crystallographica Section E. It conforms to the requirements of       #
# Notes for Authors for Acta Crystallographica Section E, and has been       #
# peer reviewed under the auspices of the IUCr Commission on Journals.       #
#                                                                            #
# Full details of the Crystallographic Information File format               #
# are given in the paper "The Crystallographic Information File (CIF):       #
# a New Standard Archive File for Crystallography" by S. R. Hall, F. H.      #
# Allen and I. D. Brown [Acta Cryst. (1991), A47, 655-685].                  #
#                                                                            #
# The current version of the core CIF dictionary is obtainable from          #
# ftp://ftp.iucr.org/pub/cif_core.dic.                                       #
#                                                                            #
# Software is freely available for graphical display of the structure(s)     #
# in this CIF. For information consult the CIF software page                 #
# http://www.iucr.org/resources/cif/software.                                #
#                                                                            #
# This file may be used for bona fide research purposes within the           #
# scientific community so long as proper attribution is given to the journal # 
# article from which it was obtained.                                        #
#                                                                            #
##############################################################################
data_I
_database_code_depnum_ccdc_archive 'CCDC 977733'
_audit_creation_method     SHELXL-97
_chemical_name_systematic
;\
2-{[5-(Pyridin-4-yl)-4-<i>p</i>-tolyl-4<i>H</i>-1,2,4-triazol-\
3-yl]methyl}acrylic acid hemihydrate
;
_chemical_name_common     ?
_chemical_formula_moiety     '2(C18 H16 N4 O2), H2 O'
_chemical_formula_sum     'C36 H34 N8 O5'
_chemical_formula_iupac     '2C18 H16 N4 O2, H2 O'
_chemical_formula_weight     658.71
_chemical_melting_point_gt     416
_chemical_melting_point_lt     418
_symmetry_cell_setting     monoclinic
_symmetry_space_group_name_H-M     'P 21/n'
_symmetry_space_group_name_HALL     '-P 2yn'
loop_
    _symmetry_equiv_pos_as_xyz
    'x, y, z'
    '-x+1/2, y+1/2, -z+1/2'
    '-x, -y, -z'
    'x-1/2, -y-1/2, z-1/2'
_cell_length_a     10.03440(10)
_cell_length_b     16.1485(2)
_cell_length_c     20.1650(3)
_cell_angle_alpha     90.00
_cell_angle_beta     98.6990(10)
_cell_angle_gamma     90.00
_cell_volume     3229.96(7)
_cell_formula_units_Z     4
_cell_measurement_reflns_used     9224
_cell_measurement_theta_min     2.04
_cell_measurement_theta_max     29.09
_cell_measurement_temperature     130(2)
_exptl_crystal_description     lath
_exptl_crystal_colour     colourless
_exptl_crystal_size_max     0.55
_exptl_crystal_size_mid     0.30
_exptl_crystal_size_min     0.10
_exptl_crystal_density_diffrn     1.355
_exptl_crystal_density_meas     ?
_exptl_crystal_density_method     'not measured'
_exptl_crystal_F_000     1384
_exptl_absorpt_coefficient_mu     0.093
_exptl_absorpt_correction_type     multi-scan
_exptl_absorpt_process_details     '(CrysAlis PRO; Agilent, 2011)'
_exptl_absorpt_correction_T_min     0.99089
_exptl_absorpt_correction_T_max     1.00000
_exptl_special_details
;
none
;
_diffrn_ambient_temperature     130(2)
_diffrn_radiation_type     MoK\a
_diffrn_radiation_wavelength     0.71073
_diffrn_radiation_source     'Enhance (Mo) X-ray Source'
_diffrn_radiation_monochromator     graphite
_diffrn_measurement_device_type     'Agilent Xcalibur Atlas'
_diffrn_measurement_method     '\w scans'
_diffrn_detector_area_resol_mean     10.3088
_diffrn_reflns_number     22090
_diffrn_reflns_av_R_equivalents     0.0151
_diffrn_reflns_av_sigmaI/netI     0.0206
_diffrn_reflns_theta_min     2.15
_diffrn_reflns_theta_max     29.16
_diffrn_reflns_theta_full     25.00
_diffrn_measured_fraction_theta_max     0.886
_diffrn_measured_fraction_theta_full     1.000
_diffrn_reflns_limit_h_min     -13
_diffrn_reflns_limit_h_max     12
_diffrn_reflns_limit_k_min     -18
_diffrn_reflns_limit_k_max     21
_diffrn_reflns_limit_l_min     -26
_diffrn_reflns_limit_l_max     27
_diffrn_standards_number     0
_diffrn_standards_interval_count     ?
_diffrn_standards_interval_time     ?
_diffrn_standards_decay_%     2
_refine_special_details
;
Refinement of <i>F</i>^2^ against ALL reflections. The weighted <i>R</i>-factor
<i>wR</i> and goodness of fit <i>S</i> are based on <i>F</i>^2^, conventional
<i>R</i>-factors <i>R</i> are based on <i>F</i>, with <i>F</i> set to zero for
negative <i>F</i>^2^. The threshold expression of <i>F</i>^2^ >
2\s(<i>F</i>^2^) is used only for calculating <i>R</i>-factors(gt) <i>etc</i>.
and is not relevant to the choice of reflections for refinement.
<i>R</i>-factors based on <i>F</i>^2^ are statistically about twice as large
as those based on <i>F</i>, and <i>R</i>- factors based on ALL data will be
even larger.
;
_reflns_number_total     7724
_reflns_number_gt     6542
_reflns_threshold_expression     I>2\s(I)
_refine_ls_structure_factor_coef     Fsqd
_refine_ls_matrix_type     full
_refine_ls_R_factor_all     0.0541
_refine_ls_R_factor_gt     0.0442
_refine_ls_wR_factor_gt     0.1119
_refine_ls_wR_factor_ref     0.1189
_refine_ls_goodness_of_fit_ref     1.025
_refine_ls_restrained_S_all     1.025
_refine_ls_number_reflns     7724
_refine_ls_number_parameters     460
_refine_ls_number_restraints     0
_refine_ls_hydrogen_treatment     mixed
_refine_ls_weighting_scheme     calc
_refine_ls_weighting_details
         'calc w=1/[\s^2^(Fo^2^)+(0.0533P)^2^+1.7812P] where P=(Fo^2^+2Fc^2^)/3'
_atom_sites_solution_hydrogens     geom
_atom_sites_solution_primary     direct
_atom_sites_solution_secondary     difmap
_refine_ls_shift/su_max     0.000
_refine_ls_shift/su_mean     0.000
_refine_diff_density_max     0.796
_refine_diff_density_min     -0.276
_refine_ls_extinction_method     none
_refine_ls_extinction_coef     ?
loop_
    _atom_type_symbol
    _atom_type_description
    _atom_type_scat_dispersion_real
    _atom_type_scat_dispersion_imag
    _atom_type_scat_source
    'C' 'C' 0.0033 0.0016
                         'International Tables Vol C Tables 4.2.6.8 and 6.1.1.4'
    'H' 'H' 0.0000 0.0000
                         'International Tables Vol C Tables 4.2.6.8 and 6.1.1.4'
    'N' 'N' 0.0061 0.0033
                         'International Tables Vol C Tables 4.2.6.8 and 6.1.1.4'
    'O' 'O' 0.0106 0.0060
                         'International Tables Vol C Tables 4.2.6.8 and 6.1.1.4'
_computing_data_collection     'CrysAlis PRO (Agilent, 2011)'
_computing_cell_refinement     'CrysAlis PRO (Agilent, 2011)'
_computing_data_reduction     'CrysAlis PRO (Agilent, 2011)'
_computing_structure_solution     'SHELXS97 (Sheldrick, 2008)'
_computing_structure_refinement     'SHELXL97 (Sheldrick, 2008)'
_computing_molecular_graphics     'ORTEP-3 for Windows (Farrugia, 2012)'
_computing_publication_material
                                'WinGX (Farrugia, 2012) and PLATON (Spek, 2009)'
loop_
    _atom_site_type_symbol
    _atom_site_label
    _atom_site_fract_x
    _atom_site_fract_y
    _atom_site_fract_z
    _atom_site_U_iso_or_equiv
    _atom_site_adp_type
    _atom_site_calc_flag
    _atom_site_refinement_flags
    _atom_site_occupancy
    _atom_site_symmetry_multiplicity
    _atom_site_disorder_assembly
    _atom_site_disorder_group
    N N1A 0.13167(12) 0.47922(8) 0.35710(6) 0.0239(3) Uani d . 1 1 . .
    N N2A 0.03447(12) 0.43871(8) 0.38651(6) 0.0246(3) Uani d . 1 1 . .
    C C3A -0.06428(14) 0.42016(8) 0.33856(7) 0.0210(3) Uani d . 1 1 . .
    N N4A -0.03617(11) 0.44814(7) 0.27792(6) 0.0194(2) Uani d . 1 1 . .
    C C5A 0.08908(13) 0.48407(8) 0.29241(7) 0.0201(3) Uani d . 1 1 . .
    C C6A -0.18670(14) 0.37179(9) 0.34822(7) 0.0234(3) Uani d . 1 1 . .
    H H6A1 -0.2355 0.3558 0.3049 0.028 Uiso calc R 1 1 . .
    H H6A2 -0.2457 0.4060 0.3706 0.028 Uiso calc R 1 1 . .
    C C7A -0.14745(13) 0.29541(9) 0.38961(7) 0.0213(3) Uani d . 1 1 . .
    C C8A -0.17641(16) 0.28325(11) 0.45081(8) 0.0326(3) Uani d . 1 1 . .
    H H8A1 -0.1459 0.2358 0.4745 0.039 Uiso calc R 1 1 . .
    H H8A2 -0.2272 0.3221 0.4701 0.039 Uiso calc R 1 1 . .
    C C9A -0.06644(13) 0.23433(9) 0.35751(7) 0.0202(3) Uani d . 1 1 . .
    O O10A -0.03092(11) 0.24626(7) 0.30337(5) 0.0292(2) Uani d . 1 1 . .
    O O11A -0.03137(11) 0.16726(7) 0.39398(5) 0.0257(2) Uani d . 1 1 . .
    H H11A 0.033(3) 0.1388(16) 0.3757(12) 0.067(7) Uiso d . 1 1 . .
    C C12A -0.11815(13) 0.43501(8) 0.21379(7) 0.0197(3) Uani d . 1 1 . .
    C C13A -0.21393(14) 0.49326(9) 0.18935(8) 0.0274(3) Uani d . 1 1 . .
    H H13A -0.2255 0.5407 0.2140 0.033 Uiso calc R 1 1 . .
    C C14A -0.29256(15) 0.48007(10) 0.12756(8) 0.0299(3) Uani d . 1 1 . .
    H H14A -0.3558 0.5197 0.1104 0.036 Uiso calc R 1 1 . .
    C C15A -0.27859(14) 0.40888(10) 0.09086(7) 0.0253(3) Uani d . 1 1 . .
    C C16A -0.18208(17) 0.35127(10) 0.11710(7) 0.0298(3) Uani d . 1 1 . .
    H H16A -0.1715 0.3032 0.0931 0.036 Uiso calc R 1 1 . .
    C C17A -0.10138(16) 0.36387(9) 0.17820(7) 0.0271(3) Uani d . 1 1 . .
    H H17A -0.0368 0.3249 0.1950 0.033 Uiso calc R 1 1 . .
    C C18A -0.36508(17) 0.39371(12) 0.02439(8) 0.0362(4) Uani d . 1 1 . .
    H H18A -0.4299 0.4375 0.0153 0.054 Uiso calc R 1 1 . .
    H H18B -0.4113 0.3418 0.0257 0.054 Uiso calc R 1 1 . .
    H H18C -0.3094 0.3921 -0.0103 0.054 Uiso calc R 1 1 . .
    C C19A 0.17137(13) 0.51971(8) 0.24532(7) 0.0200(3) Uani d . 1 1 . .
    C C20A 0.12086(14) 0.54991(9) 0.18206(7) 0.0252(3) Uani d . 1 1 . .
    H H20A 0.0289 0.5482 0.1664 0.030 Uiso calc R 1 1 . .
    C C21A 0.20962(15) 0.58253(9) 0.14279(8) 0.0271(3) Uani d . 1 1 . .
    H H21A 0.1746 0.6030 0.1006 0.033 Uiso calc R 1 1 . .
    N N22A 0.34290(12) 0.58630(8) 0.16195(6) 0.0254(3) Uani d . 1 1 . .
    C C23A 0.39050(14) 0.55747(9) 0.22296(8) 0.0268(3) Uani d . 1 1 . .
    H H23A 0.4830 0.5600 0.2372 0.032 Uiso calc R 1 1 . .
    C C24A 0.31073(14) 0.52426(9) 0.26586(7) 0.0244(3) Uani d . 1 1 . .
    H H24A 0.3488 0.5051 0.3080 0.029 Uiso calc R 1 1 . .
    N N1B 0.37740(12) 0.80883(8) 0.70883(6) 0.0239(3) Uani d . 1 1 . .
    N N2B 0.45728(12) 0.77341(8) 0.66600(6) 0.0246(3) Uani d . 1 1 . .
    C C3B 0.56239(14) 0.74131(9) 0.70340(7) 0.0213(3) Uani d . 1 1 . .
    N N4B 0.55646(11) 0.75461(7) 0.77019(6) 0.0203(2) Uani d . 1 1 . .
    C C5B 0.43786(13) 0.79731(8) 0.77051(7) 0.0204(3) Uani d . 1 1 . .
    C C6B 0.67580(14) 0.69625(10) 0.67849(7) 0.0259(3) Uani d . 1 1 . .
    H H6B1 0.6900 0.6435 0.7015 0.031 Uiso calc R 1 1 . .
    H H6B2 0.7579 0.7284 0.6890 0.031 Uiso calc R 1 1 . .
    C C7B 0.64739(14) 0.68143(9) 0.60410(7) 0.0246(3) Uani d . 1 1 . .
    C C8B 0.72326(16) 0.71225(11) 0.56226(9) 0.0337(4) Uani d . 1 1 . .
    H H8B1 0.7074 0.6975 0.5172 0.040 Uiso calc R 1 1 . .
    H H8B2 0.7927 0.7487 0.5778 0.040 Uiso calc R 1 1 . .
    C C9B 0.53499(14) 0.62252(9) 0.57998(7) 0.0221(3) Uani d . 1 1 . .
    O O10B 0.48977(10) 0.57518(7) 0.61765(5) 0.0273(2) Uani d . 1 1 . .
    O O11B 0.49295(11) 0.62687(7) 0.51487(5) 0.0279(2) Uani d . 1 1 . .
    H H11B 0.419(2) 0.5879(14) 0.5013(11) 0.053(6) Uiso d . 1 1 . .
    C C12B 0.64672(14) 0.72110(9) 0.82592(7) 0.0206(3) Uani d . 1 1 . .
    C C13B 0.61305(16) 0.64845(9) 0.85523(8) 0.0270(3) Uani d . 1 1 . .
    H H13B 0.5334 0.6210 0.8388 0.032 Uiso calc R 1 1 . .
    C C14B 0.69968(17) 0.61681(10) 0.90969(8) 0.0320(3) Uani d . 1 1 . .
    H H14B 0.6775 0.5676 0.9294 0.038 Uiso calc R 1 1 . .
    C C15B 0.81822(16) 0.65707(11) 0.93523(8) 0.0316(3) Uani d . 1 1 . .
    C C16B 0.84978(16) 0.73014(11) 0.90471(8) 0.0325(3) Uani d . 1 1 . .
    H H16B 0.9288 0.7581 0.9214 0.039 Uiso calc R 1 1 . .
    C C17B 0.76551(15) 0.76198(10) 0.84992(8) 0.0280(3) Uani d . 1 1 . .
    H H17B 0.7885 0.8104 0.8294 0.034 Uiso calc R 1 1 . .
    C C18B 0.9097(2) 0.62366(14) 0.99552(9) 0.0495(5) Uani d . 1 1 . .
    H H18D 0.8716 0.5739 1.0107 0.074 Uiso calc R 1 1 . .
    H H18E 0.9192 0.6642 1.0308 0.074 Uiso calc R 1 1 . .
    H H18F 0.9966 0.6116 0.9834 0.074 Uiso calc R 1 1 . .
    C C19B 0.38527(14) 0.83183(8) 0.82898(7) 0.0207(3) Uani d . 1 1 . .
    C C20B 0.46609(15) 0.85228(9) 0.88900(7) 0.0258(3) Uani d . 1 1 . .
    H H20B 0.5573 0.8390 0.8961 0.031 Uiso calc R 1 1 . .
    C C21B 0.40785(16) 0.89298(10) 0.93822(8) 0.0285(3) Uani d . 1 1 . .
    H H21B 0.4625 0.9062 0.9783 0.034 Uiso calc R 1 1 . .
    N N22B 0.27817(13) 0.91411(8) 0.93119(6) 0.0284(3) Uani d . 1 1 . .
    C C23B 0.20068(15) 0.89272(10) 0.87382(8) 0.0281(3) Uani d . 1 1 . .
    H H23B 0.1097 0.9064 0.8684 0.034 Uiso calc R 1 1 . .
    C C24B 0.24830(15) 0.85145(9) 0.82223(7) 0.0249(3) Uani d . 1 1 . .
    H H24B 0.1901 0.8369 0.7836 0.030 Uiso calc R 1 1 . .
    O O25 0.28894(12) 0.53329(7) 0.47820(6) 0.0319(3) Uani d . 1 1 . .
    H H25A 0.254(2) 0.5184(13) 0.4385(12) 0.045(6) Uiso d . 1 1 . .
    H H25B 0.274(2) 0.4899(16) 0.5073(12) 0.064(7) Uiso d . 1 1 . .
loop_
    _atom_site_aniso_label
    _atom_site_aniso_U_11
    _atom_site_aniso_U_22
    _atom_site_aniso_U_33
    _atom_site_aniso_U_12
    _atom_site_aniso_U_13
    _atom_site_aniso_U_23
    N1A 0.0241(6) 0.0267(6) 0.0205(6) -0.0052(5) 0.0021(5) -0.0002(5)
    N2A 0.0250(6) 0.0275(6) 0.0214(6) -0.0050(5) 0.0034(5) 0.0003(5)
    C3A 0.0222(6) 0.0203(6) 0.0206(7) 0.0014(5) 0.0038(5) 0.0000(5)
    N4A 0.0187(5) 0.0199(5) 0.0192(6) -0.0007(4) 0.0019(4) -0.0013(4)
    C5A 0.0202(6) 0.0188(6) 0.0208(6) -0.0008(5) 0.0013(5) -0.0011(5)
    C6A 0.0194(6) 0.0257(7) 0.0253(7) 0.0004(5) 0.0044(5) 0.0006(6)
    C7A 0.0171(6) 0.0241(7) 0.0228(7) -0.0034(5) 0.0034(5) -0.0009(5)
    C8A 0.0334(8) 0.0355(9) 0.0308(8) 0.0030(7) 0.0110(7) 0.0028(7)
    C9A 0.0175(6) 0.0241(7) 0.0180(6) -0.0030(5) -0.0010(5) -0.0010(5)
    O10A 0.0352(6) 0.0332(6) 0.0205(5) 0.0071(5) 0.0084(4) 0.0026(4)
    O11A 0.0264(5) 0.0267(5) 0.0244(5) 0.0035(4) 0.0057(4) 0.0039(4)
    C12A 0.0184(6) 0.0211(6) 0.0189(6) -0.0020(5) 0.0011(5) 0.0000(5)
    C13A 0.0241(7) 0.0243(7) 0.0321(8) 0.0030(6) -0.0016(6) -0.0065(6)
    C14A 0.0235(7) 0.0306(8) 0.0330(8) 0.0066(6) -0.0039(6) -0.0006(7)
    C15A 0.0235(7) 0.0320(8) 0.0199(7) -0.0034(6) 0.0017(5) 0.0013(6)
    C16A 0.0432(9) 0.0254(7) 0.0199(7) 0.0043(6) 0.0016(6) -0.0033(6)
    C17A 0.0345(8) 0.0254(7) 0.0207(7) 0.0087(6) 0.0016(6) 0.0007(6)
    C18A 0.0346(8) 0.0482(10) 0.0234(8) 0.0012(7) -0.0030(6) -0.0034(7)
    C19A 0.0213(6) 0.0170(6) 0.0215(7) -0.0012(5) 0.0025(5) -0.0011(5)
    C20A 0.0201(6) 0.0269(7) 0.0277(7) 0.0007(5) 0.0011(5) 0.0046(6)
    C21A 0.0268(7) 0.0279(7) 0.0258(7) -0.0003(6) 0.0018(6) 0.0062(6)
    N22A 0.0251(6) 0.0246(6) 0.0266(6) -0.0043(5) 0.0045(5) 0.0012(5)
    C23A 0.0203(6) 0.0298(8) 0.0293(8) -0.0039(6) 0.0007(6) -0.0006(6)
    C24A 0.0245(7) 0.0258(7) 0.0215(7) -0.0033(6) -0.0012(5) 0.0014(6)
    N1B 0.0249(6) 0.0262(6) 0.0203(6) 0.0031(5) 0.0028(5) -0.0024(5)
    N2B 0.0255(6) 0.0275(6) 0.0208(6) 0.0030(5) 0.0039(5) -0.0034(5)
    C3B 0.0232(6) 0.0212(7) 0.0191(6) -0.0021(5) 0.0015(5) -0.0034(5)
    N4B 0.0207(5) 0.0219(6) 0.0178(5) 0.0012(4) 0.0013(4) -0.0014(4)
    C5B 0.0208(6) 0.0198(6) 0.0203(6) 0.0006(5) 0.0019(5) -0.0003(5)
    C6B 0.0222(7) 0.0302(7) 0.0249(7) -0.0009(6) 0.0025(5) -0.0067(6)
    C7B 0.0217(6) 0.0267(7) 0.0254(7) 0.0008(5) 0.0036(5) -0.0060(6)
    C8B 0.0313(8) 0.0373(9) 0.0331(8) -0.0058(7) 0.0072(7) -0.0080(7)
    C9B 0.0204(6) 0.0244(7) 0.0212(7) 0.0028(5) 0.0024(5) -0.0023(5)
    O10B 0.0262(5) 0.0300(6) 0.0249(5) -0.0029(4) 0.0018(4) 0.0022(4)
    O11B 0.0282(5) 0.0326(6) 0.0218(5) -0.0067(5) 0.0001(4) -0.0004(4)
    C12B 0.0231(6) 0.0214(7) 0.0168(6) 0.0038(5) 0.0011(5) -0.0020(5)
    C13B 0.0294(7) 0.0241(7) 0.0273(7) -0.0013(6) 0.0035(6) -0.0011(6)
    C14B 0.0410(9) 0.0277(8) 0.0279(8) 0.0073(7) 0.0072(7) 0.0066(6)
    C15B 0.0352(8) 0.0384(9) 0.0205(7) 0.0154(7) 0.0020(6) -0.0020(6)
    C16B 0.0260(7) 0.0380(9) 0.0306(8) 0.0034(6) -0.0051(6) -0.0062(7)
    C17B 0.0269(7) 0.0268(7) 0.0287(8) -0.0015(6) -0.0006(6) 0.0001(6)
    C18B 0.0492(11) 0.0654(13) 0.0305(9) 0.0223(10) -0.0048(8) 0.0064(9)
    C19B 0.0252(7) 0.0183(6) 0.0189(6) 0.0016(5) 0.0043(5) 0.0017(5)
    C20B 0.0255(7) 0.0282(7) 0.0231(7) 0.0045(6) 0.0018(6) -0.0021(6)
    C21B 0.0333(8) 0.0309(8) 0.0209(7) 0.0031(6) 0.0026(6) -0.0023(6)
    N22B 0.0345(7) 0.0300(7) 0.0219(6) 0.0056(5) 0.0078(5) 0.0005(5)
    C23B 0.0266(7) 0.0328(8) 0.0257(7) 0.0054(6) 0.0068(6) 0.0020(6)
    C24B 0.0260(7) 0.0275(7) 0.0210(7) 0.0024(6) 0.0027(5) 0.0007(6)
    O25 0.0368(6) 0.0364(6) 0.0203(5) -0.0149(5) -0.0025(5) 0.0010(5)
_geom_special_details
;
All s.u.'s (except the s.u. in the dihedral angle between two l.s. planes) are
estimated using the full covariance matrix. The cell s.u.'s are taken into
account individually in the estimation of s.u.'s in distances, angles and
torsion angles; correlations between s.u.'s in cell parameters are only used
when they are defined by crystal symmetry. An approximate (isotropic)
treatment of cell s.u.'s is used for estimating s.u.'s involving l.s. planes.
;
loop_
    _geom_bond_atom_site_label_1
    _geom_bond_atom_site_label_2
    _geom_bond_site_symmetry_2
    _geom_bond_distance
    _geom_bond_publ_flag
    N1A C5A . 1.3121(18) ?
    N1A N2A . 1.3806(16) ?
    N2A C3A . 1.3102(18) ?
    C3A N4A . 1.3722(17) ?
    C3A C6A . 1.4932(19) ?
    N4A C5A . 1.3750(17) ?
    N4A C12A . 1.4396(17) ?
    C5A C19A . 1.4670(18) ?
    C6A C7A . 1.508(2) ?
    C6A H6A1 . 0.9700 ?
    C6A H6A2 . 0.9700 ?
    C7A C8A . 1.325(2) ?
    C7A C9A . 1.4871(19) ?
    C8A H8A1 . 0.9300 ?
    C8A H8A2 . 0.9300 ?
    C9A O10A . 1.2140(17) ?
    C9A O11A . 1.3263(17) ?
    O11A H11A . 0.91(3) ?
    C12A C17A . 1.378(2) ?
    C12A C13A . 1.381(2) ?
    C13A C14A . 1.387(2) ?
    C13A H13A . 0.9300 ?
    C14A C15A . 1.386(2) ?
    C14A H14A . 0.9300 ?
    C15A C16A . 1.389(2) ?
    C15A C18A . 1.503(2) ?
    C16A C17A . 1.383(2) ?
    C16A H16A . 0.9300 ?
    C17A H17A . 0.9300 ?
    C18A H18A . 0.9600 ?
    C18A H18B . 0.9600 ?
    C18A H18C . 0.9600 ?
    C19A C20A . 1.388(2) ?
    C19A C24A . 1.3991(19) ?
    C20A C21A . 1.382(2) ?
    C20A H20A . 0.9300 ?
    C21A N22A . 1.3362(19) ?
    C21A H21A . 0.9300 ?
    N22A C23A . 1.3344(19) ?
    C23A C24A . 1.373(2) ?
    C23A H23A . 0.9300 ?
    C24A H24A . 0.9300 ?
    N1B C5B . 1.3120(18) ?
    N1B N2B . 1.3875(16) ?
    N2B C3B . 1.3073(19) ?
    C3B N4B . 1.3740(17) ?
    C3B C6B . 1.4999(19) ?
    N4B C5B . 1.3763(17) ?
    N4B C12B . 1.4381(17) ?
    C5B C19B . 1.4722(19) ?
    C6B C7B . 1.503(2) ?
    C6B H6B1 . 0.9700 ?
    C6B H6B2 . 0.9700 ?
    C7B C8B . 1.317(2) ?
    C7B C9B . 1.499(2) ?
    C8B H8B1 . 0.9300 ?
    C8B H8B2 . 0.9300 ?
    C9B O10B . 1.2132(17) ?
    C9B O11B . 1.3187(17) ?
    O11B H11B . 0.98(2) ?
    C12B C13B . 1.379(2) ?
    C12B C17B . 1.384(2) ?
    C13B C14B . 1.391(2) ?
    C13B H13B . 0.9300 ?
    C14B C15B . 1.385(2) ?
    C14B H14B . 0.9300 ?
    C15B C16B . 1.389(2) ?
    C15B C18B . 1.508(2) ?
    C16B C17B . 1.385(2) ?
    C16B H16B . 0.9300 ?
    C17B H17B . 0.9300 ?
    C18B H18D . 0.9600 ?
    C18B H18E . 0.9600 ?
    C18B H18F . 0.9600 ?
    C19B C20B . 1.391(2) ?
    C19B C24B . 1.397(2) ?
    C20B C21B . 1.391(2) ?
    C20B H20B . 0.9300 ?
    C21B N22B . 1.332(2) ?
    C21B H21B . 0.9300 ?
    N22B C23B . 1.338(2) ?
    C23B C24B . 1.380(2) ?
    C23B H23B . 0.9300 ?
    C24B H24B . 0.9300 ?
    O25 H25A . 0.86(2) ?
    O25 H25B . 0.94(3) ?
loop_
    _geom_angle_atom_site_label_1
    _geom_angle_atom_site_label_2
    _geom_angle_atom_site_label_3
    _geom_angle_site_symmetry_1
    _geom_angle_site_symmetry_3
    _geom_angle
    _geom_angle_publ_flag
    C5A N1A N2A . . 108.07(11) ?
    C3A N2A N1A . . 107.22(11) ?
    N2A C3A N4A . . 110.36(12) ?
    N2A C3A C6A . . 124.65(13) ?
    N4A C3A C6A . . 124.93(12) ?
    C3A N4A C5A . . 104.72(11) ?
    C3A N4A C12A . . 125.84(11) ?
    C5A N4A C12A . . 129.25(11) ?
    N1A C5A N4A . . 109.63(12) ?
    N1A C5A C19A . . 122.44(12) ?
    N4A C5A C19A . . 127.87(12) ?
    C3A C6A C7A . . 110.42(11) ?
    C3A C6A H6A1 . . 109.6 ?
    C7A C6A H6A1 . . 109.6 ?
    C3A C6A H6A2 . . 109.6 ?
    C7A C6A H6A2 . . 109.6 ?
    H6A1 C6A H6A2 . . 108.1 ?
    C8A C7A C9A . . 121.23(14) ?
    C8A C7A C6A . . 124.14(14) ?
    C9A C7A C6A . . 114.58(12) ?
    C7A C8A H8A1 . . 120.0 ?
    C7A C8A H8A2 . . 120.0 ?
    H8A1 C8A H8A2 . . 120.0 ?
    O10A C9A O11A . . 122.60(13) ?
    O10A C9A C7A . . 122.70(13) ?
    O11A C9A C7A . . 114.65(12) ?
    C9A O11A H11A . . 109.4(16) ?
    C17A C12A C13A . . 121.00(13) ?
    C17A C12A N4A . . 119.49(12) ?
    C13A C12A N4A . . 119.50(12) ?
    C12A C13A C14A . . 119.11(14) ?
    C12A C13A H13A . . 120.4 ?
    C14A C13A H13A . . 120.4 ?
    C15A C14A C13A . . 121.16(14) ?
    C15A C14A H14A . . 119.4 ?
    C13A C14A H14A . . 119.4 ?
    C14A C15A C16A . . 118.25(14) ?
    C14A C15A C18A . . 121.34(14) ?
    C16A C15A C18A . . 120.40(14) ?
    C17A C16A C15A . . 121.42(14) ?
    C17A C16A H16A . . 119.3 ?
    C15A C16A H16A . . 119.3 ?
    C12A C17A C16A . . 119.03(14) ?
    C12A C17A H17A . . 120.5 ?
    C16A C17A H17A . . 120.5 ?
    C15A C18A H18A . . 109.5 ?
    C15A C18A H18B . . 109.5 ?
    H18A C18A H18B . . 109.5 ?
    C15A C18A H18C . . 109.5 ?
    H18A C18A H18C . . 109.5 ?
    H18B C18A H18C . . 109.5 ?
    C20A C19A C24A . . 117.60(13) ?
    C20A C19A C5A . . 124.74(12) ?
    C24A C19A C5A . . 117.66(12) ?
    C21A C20A C19A . . 118.89(13) ?
    C21A C20A H20A . . 120.6 ?
    C19A C20A H20A . . 120.6 ?
    N22A C21A C20A . . 123.72(14) ?
    N22A C21A H21A . . 118.1 ?
    C20A C21A H21A . . 118.1 ?
    C23A N22A C21A . . 116.99(13) ?
    N22A C23A C24A . . 123.75(13) ?
    N22A C23A H23A . . 118.1 ?
    C24A C23A H23A . . 118.1 ?
    C23A C24A C19A . . 119.05(13) ?
    C23A C24A H24A . . 120.5 ?
    C19A C24A H24A . . 120.5 ?
    C5B N1B N2B . . 107.69(11) ?
    C3B N2B N1B . . 107.22(11) ?
    N2B C3B N4B . . 110.65(12) ?
    N2B C3B C6B . . 125.87(13) ?
    N4B C3B C6B . . 123.48(12) ?
    C3B N4B C5B . . 104.39(11) ?
    C3B N4B C12B . . 126.28(11) ?
    C5B N4B C12B . . 128.88(11) ?
    N1B C5B N4B . . 110.05(12) ?
    N1B C5B C19B . . 122.35(12) ?
    N4B C5B C19B . . 127.47(12) ?
    C3B C6B C7B . . 111.87(12) ?
    C3B C6B H6B1 . . 109.2 ?
    C7B C6B H6B1 . . 109.2 ?
    C3B C6B H6B2 . . 109.2 ?
    C7B C6B H6B2 . . 109.2 ?
    H6B1 C6B H6B2 . . 107.9 ?
    C8B C7B C9B . . 120.77(14) ?
    C8B C7B C6B . . 122.58(14) ?
    C9B C7B C6B . . 116.40(13) ?
    C7B C8B H8B1 . . 120.0 ?
    C7B C8B H8B2 . . 120.0 ?
    H8B1 C8B H8B2 . . 120.0 ?
    O10B C9B O11B . . 124.29(13) ?
    O10B C9B C7B . . 122.07(13) ?
    O11B C9B C7B . . 113.63(12) ?
    C9B O11B H11B . . 111.0(13) ?
    C13B C12B C17B . . 120.66(13) ?
    C13B C12B N4B . . 119.28(13) ?
    C17B C12B N4B . . 120.06(13) ?
    C12B C13B C14B . . 119.13(14) ?
    C12B C13B H13B . . 120.4 ?
    C14B C13B H13B . . 120.4 ?
    C15B C14B C13B . . 121.37(15) ?
    C15B C14B H14B . . 119.3 ?
    C13B C14B H14B . . 119.3 ?
    C14B C15B C16B . . 118.32(14) ?
    C14B C15B C18B . . 121.06(17) ?
    C16B C15B C18B . . 120.60(17) ?
    C17B C16B C15B . . 121.08(15) ?
    C17B C16B H16B . . 119.5 ?
    C15B C16B H16B . . 119.5 ?
    C12B C17B C16B . . 119.43(15) ?
    C12B C17B H17B . . 120.3 ?
    C16B C17B H17B . . 120.3 ?
    C15B C18B H18D . . 109.5 ?
    C15B C18B H18E . . 109.5 ?
    H18D C18B H18E . . 109.5 ?
    C15B C18B H18F . . 109.5 ?
    H18D C18B H18F . . 109.5 ?
    H18E C18B H18F . . 109.5 ?
    C20B C19B C24B . . 117.81(13) ?
    C20B C19B C5B . . 123.66(12) ?
    C24B C19B C5B . . 118.32(12) ?
    C21B C20B C19B . . 118.73(14) ?
    C21B C20B H20B . . 120.6 ?
    C19B C20B H20B . . 120.6 ?
    N22B C21B C20B . . 123.66(14) ?
    N22B C21B H21B . . 118.2 ?
    C20B C21B H21B . . 118.2 ?
    C21B N22B C23B . . 117.17(13) ?
    N22B C23B C24B . . 123.65(14) ?
    N22B C23B H23B . . 118.2 ?
    C24B C23B H23B . . 118.2 ?
    C23B C24B C19B . . 118.93(14) ?
    C23B C24B H24B . . 120.5 ?
    C19B C24B H24B . . 120.5 ?
    H25A O25 H25B . . 107(2) ?
loop_
    _geom_torsion_atom_site_label_1
    _geom_torsion_atom_site_label_2
    _geom_torsion_atom_site_label_3
    _geom_torsion_atom_site_label_4
    _geom_torsion_site_symmetry_1
    _geom_torsion_site_symmetry_2
    _geom_torsion_site_symmetry_3
    _geom_torsion_site_symmetry_4
    _geom_torsion
    _geom_torsion_publ_flag
    C5A N1A N2A C3A . . . . 0.04(16) ?
    N1A N2A C3A N4A . . . . -0.71(16) ?
    N1A N2A C3A C6A . . . . 176.50(13) ?
    N2A C3A N4A C5A . . . . 1.06(15) ?
    C6A C3A N4A C5A . . . . -176.14(13) ?
    N2A C3A N4A C12A . . . . 176.44(12) ?
    C6A C3A N4A C12A . . . . -0.8(2) ?
    N2A N1A C5A N4A . . . . 0.63(16) ?
    N2A N1A C5A C19A . . . . -176.64(12) ?
    C3A N4A C5A N1A . . . . -1.02(15) ?
    C12A N4A C5A N1A . . . . -176.18(13) ?
    C3A N4A C5A C19A . . . . 176.06(13) ?
    C12A N4A C5A C19A . . . . 0.9(2) ?
    N2A C3A C6A C7A . . . . -47.08(19) ?
    N4A C3A C6A C7A . . . . 129.72(14) ?
    C3A C6A C7A C8A . . . . 113.07(16) ?
    C3A C6A C7A C9A . . . . -64.30(15) ?
    C8A C7A C9A O10A . . . . -175.09(15) ?
    C6A C7A C9A O10A . . . . 2.37(19) ?
    C8A C7A C9A O11A . . . . 2.28(19) ?
    C6A C7A C9A O11A . . . . 179.74(11) ?
    C3A N4A C12A C17A . . . . -86.66(17) ?
    C5A N4A C12A C17A . . . . 87.56(18) ?
    C3A N4A C12A C13A . . . . 92.27(17) ?
    C5A N4A C12A C13A . . . . -93.51(17) ?
    C17A C12A C13A C14A . . . . -1.0(2) ?
    N4A C12A C13A C14A . . . . -179.92(13) ?
    C12A C13A C14A C15A . . . . 1.4(2) ?
    C13A C14A C15A C16A . . . . -0.9(2) ?
    C13A C14A C15A C18A . . . . 179.02(15) ?
    C14A C15A C16A C17A . . . . 0.0(2) ?
    C18A C15A C16A C17A . . . . -179.95(15) ?
    C13A C12A C17A C16A . . . . 0.1(2) ?
    N4A C12A C17A C16A . . . . 179.02(13) ?
    C15A C16A C17A C12A . . . . 0.4(2) ?
    N1A C5A C19A C20A . . . . -159.06(14) ?
    N4A C5A C19A C20A . . . . 24.2(2) ?
    N1A C5A C19A C24A . . . . 20.3(2) ?
    N4A C5A C19A C24A . . . . -156.40(14) ?
    C24A C19A C20A C21A . . . . 0.1(2) ?
    C5A C19A C20A C21A . . . . 179.52(14) ?
    C19A C20A C21A N22A . . . . 0.5(2) ?
    C20A C21A N22A C23A . . . . -0.8(2) ?
    C21A N22A C23A C24A . . . . 0.5(2) ?
    N22A C23A C24A C19A . . . . 0.1(2) ?
    C20A C19A C24A C23A . . . . -0.4(2) ?
    C5A C19A C24A C23A . . . . -179.87(13) ?
    C5B N1B N2B C3B . . . . 0.47(16) ?
    N1B N2B C3B N4B . . . . -0.51(16) ?
    N1B N2B C3B C6B . . . . 179.78(13) ?
    N2B C3B N4B C5B . . . . 0.36(16) ?
    C6B C3B N4B C5B . . . . -179.92(13) ?
    N2B C3B N4B C12B . . . . 173.18(13) ?
    C6B C3B N4B C12B . . . . -7.1(2) ?
    N2B N1B C5B N4B . . . . -0.25(16) ?
    N2B N1B C5B C19B . . . . 175.94(12) ?
    C3B N4B C5B N1B . . . . -0.05(15) ?
    C12B N4B C5B N1B . . . . -172.62(13) ?
    C3B N4B C5B C19B . . . . -176.00(13) ?
    C12B N4B C5B C19B . . . . 11.4(2) ?
    N2B C3B C6B C7B . . . . -7.6(2) ?
    N4B C3B C6B C7B . . . . 172.73(13) ?
    C3B C6B C7B C8B . . . . 118.41(16) ?
    C3B C6B C7B C9B . . . . -67.30(17) ?
    C8B C7B C9B O10B . . . . 158.02(15) ?
    C6B C7B C9B O10B . . . . -16.4(2) ?
    C8B C7B C9B O11B . . . . -21.1(2) ?
    C6B C7B C9B O11B . . . . 164.47(12) ?
    C3B N4B C12B C13B . . . . -93.89(17) ?
    C5B N4B C12B C13B . . . . 77.17(19) ?
    C3B N4B C12B C17B . . . . 86.56(18) ?
    C5B N4B C12B C17B . . . . -102.38(17) ?
    C17B C12B C13B C14B . . . . 0.4(2) ?
    N4B C12B C13B C14B . . . . -179.14(13) ?
    C12B C13B C14B C15B . . . . 0.5(2) ?
    C13B C14B C15B C16B . . . . -0.5(2) ?
    C13B C14B C15B C18B . . . . 178.25(15) ?
    C14B C15B C16B C17B . . . . -0.3(2) ?
    C18B C15B C16B C17B . . . . -179.07(16) ?
    C13B C12B C17B C16B . . . . -1.2(2) ?
    N4B C12B C17B C16B . . . . 178.34(13) ?
    C15B C16B C17B C12B . . . . 1.2(2) ?
    N1B C5B C19B C20B . . . . -151.82(15) ?
    N4B C5B C19B C20B . . . . 23.7(2) ?
    N1B C5B C19B C24B . . . . 22.8(2) ?
    N4B C5B C19B C24B . . . . -161.69(14) ?
    C24B C19B C20B C21B . . . . -1.8(2) ?
    C5B C19B C20B C21B . . . . 172.90(14) ?
    C19B C20B C21B N22B . . . . -0.3(2) ?
    C20B C21B N22B C23B . . . . 1.6(2) ?
    C21B N22B C23B C24B . . . . -0.8(2) ?
    N22B C23B C24B C19B . . . . -1.3(2) ?
    C20B C19B C24B C23B . . . . 2.5(2) ?
    C5B C19B C24B C23B . . . . -172.47(13) ?
loop_
    _geom_hbond_atom_site_label_D
    _geom_hbond_atom_site_label_H
    _geom_hbond_atom_site_label_A
    _geom_hbond_site_symmetry_A
    _geom_hbond_distance_DH
    _geom_hbond_distance_HA
    _geom_hbond_distance_DA
    _geom_hbond_angle_DHA
    _geom_hbond_publ_flag
    O11A H11A N22A 2_545 0.92(3) 1.77(3) 2.6838(17) 178(2) y
    O11B H11B O25 . 0.98(2) 1.59(2) 2.5619(16) 174(2) y
    O25 H25A N1A . 0.86(2) 2.00(2) 2.8373(17) 166(2) y
    O25 H25B N22B 2_546 0.94(2) 1.87(2) 2.8050(18) 171(2) y
    C6A H6A2 O10B 3_566 0.97 2.51 3.3300(18) 142 y
    C24A H24A O10B 3_666 0.93 2.41 3.2683(18) 153 y
    C24B H24B O10A 3_566 0.93 2.57 3.4628(18) 162 y
_iucr_refine_instructions_details
;
TITL R1CM_130 in P21/n #14
REM  transformed to space group :
CELL   0.71073 10.0344 16.1485 20.1650   90.000   98.699   90.000
ZERR   4        0.0001  0.0002  0.0003    0.000    0.001    0.000
LATT 1
SYMM 0.5-X,0.5+Y,0.5-Z
SFAC C H N O
UNIT 144 136 32 20
L.S. 6
OMIT 0 0 2
BOND $H
CONF
ACTA  50
FMAP 2
PLAN 20
MPLA C6A C7A C8A C9A O10A O11A
MPLA N1A N2A C3A N4A C5A
MPLA C12A C13A C14A C15A C16A C17A
MPLA N1A N2A C3A N4A C5A
MPLA C19A C20A C21A N22A C23A C24A
MPLA C6B C7B C8B C9B O10B O11B
MPLA N1B N2B C3B N4B C5B
MPLA C12B C13B C14B C15B C16B C17B
MPLA N1B N2B C3B N4B C5B
MPLA C19B C20B C21B N22B C23B C24B
WGHT    0.053300    1.781200
FVAR       3.86546
N1A   3    0.131672    0.479222    0.357100    11.00000    0.02410    0.02672 =
         0.02045   -0.00015    0.00211   -0.00516
N2A   3    0.034467    0.438710    0.386508    11.00000    0.02501    0.02752 =
         0.02136    0.00029    0.00339   -0.00499
C3A   1   -0.064280    0.420160    0.338561    11.00000    0.02215    0.02028 =
         0.02060    0.00002    0.00378    0.00137
N4A   3   -0.036173    0.448138    0.277924    11.00000    0.01869    0.01986 =
         0.01923   -0.00129    0.00189   -0.00070
C5A   1    0.089079    0.484071    0.292414    11.00000    0.02018    0.01878 =
         0.02084   -0.00113    0.00135   -0.00076
C6A   1   -0.186701    0.371787    0.348221    11.00000    0.01939    0.02575 =
         0.02531    0.00056    0.00441    0.00036
AFIX  23
H6A1  2   -0.235503    0.355795    0.304879    11.00000   -1.20000
H6A2  2   -0.245701    0.406004    0.370629    11.00000   -1.20000
AFIX   0
C7A   1   -0.147449    0.295406    0.389605    11.00000    0.01711    0.02412 =
         0.02278   -0.00090    0.00342   -0.00339
C8A   1   -0.176407    0.283246    0.450808    11.00000    0.03338    0.03554 =
         0.03080    0.00284    0.01096    0.00295
AFIX  93
H8A1  2   -0.145940    0.235808    0.474532    11.00000   -1.20000
H8A2  2   -0.227206    0.322146    0.470055    11.00000   -1.20000
AFIX   0
C9A   1   -0.066440    0.234329    0.357513    11.00000    0.01746    0.02408 =
         0.01796   -0.00102   -0.00100   -0.00300
O10A  4   -0.030922    0.246256    0.303370    11.00000    0.03521    0.03316 =
         0.02049    0.00256    0.00840    0.00706
O11A  4   -0.031371    0.167264    0.393976    11.00000    0.02644    0.02668 =
         0.02440    0.00389    0.00568    0.00349
H11A  2    0.032508    0.138781    0.375668    11.00000    0.06730
C12A  1   -0.118147    0.435014    0.213785    11.00000    0.01844    0.02115 =
         0.01895    0.00004    0.00107   -0.00200
C13A  1   -0.213933    0.493260    0.189350    11.00000    0.02409    0.02428 =
         0.03206   -0.00646   -0.00158    0.00295
AFIX  43
H13A  2   -0.225534    0.540689    0.214007    11.00000   -1.20000
AFIX   0
C14A  1   -0.292565    0.480067    0.127560    11.00000    0.02346    0.03058 =
         0.03302   -0.00065   -0.00386    0.00663
AFIX  43
H14A  2   -0.355793    0.519696    0.110449    11.00000   -1.20000
AFIX   0
C15A  1   -0.278589    0.408879    0.090861    11.00000    0.02349    0.03198 =
         0.01991    0.00128    0.00175   -0.00341
C16A  1   -0.182083    0.351266    0.117102    11.00000    0.04322    0.02539 =
         0.01986   -0.00327    0.00158    0.00430
AFIX  43
H16A  2   -0.171477    0.303168    0.093077    11.00000   -1.20000
AFIX   0
C17A  1   -0.101383    0.363871    0.178204    11.00000    0.03454    0.02537 =
         0.02070    0.00070    0.00156    0.00866
AFIX  43
H17A  2   -0.036761    0.324909    0.195028    11.00000   -1.20000
AFIX   0
C18A  1   -0.365085    0.393707    0.024393    11.00000    0.03462    0.04823 =
         0.02339   -0.00340   -0.00304    0.00119
AFIX 137
H18A  2   -0.429892    0.437545    0.015299    11.00000   -1.50000
H18B  2   -0.411254    0.341805    0.025733    11.00000   -1.50000
H18C  2   -0.309368    0.392076   -0.010319    11.00000   -1.50000
AFIX   0
C19A  1    0.171368    0.519710    0.245319    11.00000    0.02131    0.01705 =
         0.02154   -0.00107    0.00251   -0.00119
C20A  1    0.120864    0.549914    0.182057    11.00000    0.02015    0.02692 =
         0.02767    0.00462    0.00114    0.00071
AFIX  43
H20A  2    0.028860    0.548235    0.166351    11.00000   -1.20000
AFIX   0
C21A  1    0.209616    0.582534    0.142790    11.00000    0.02683    0.02791 =
         0.02583    0.00622    0.00180   -0.00031
AFIX  43
H21A  2    0.174570    0.603020    0.100647    11.00000   -1.20000
AFIX   0
N22A  3    0.342899    0.586300    0.161949    11.00000    0.02513    0.02457 =
         0.02663    0.00117    0.00451   -0.00426
C23A  1    0.390501    0.557471    0.222957    11.00000    0.02029    0.02985 =
         0.02927   -0.00059    0.00068   -0.00386
AFIX  43
H23A  2    0.482979    0.560012    0.237241    11.00000   -1.20000
AFIX   0
C24A  1    0.310730    0.524260    0.265864    11.00000    0.02445    0.02582 =
         0.02150    0.00135   -0.00118   -0.00329
AFIX  43
H24A  2    0.348811    0.505071    0.307972    11.00000   -1.20000
AFIX   0
N1B   3    0.377396    0.808828    0.708832    11.00000    0.02489    0.02619 =
         0.02032   -0.00245    0.00279    0.00310
N2B   3    0.457284    0.773407    0.666002    11.00000    0.02552    0.02748 =
         0.02085   -0.00344    0.00390    0.00297
C3B   1    0.562393    0.741313    0.703398    11.00000    0.02315    0.02121 =
         0.01909   -0.00340    0.00148   -0.00213
N4B   3    0.556464    0.754610    0.770191    11.00000    0.02072    0.02187 =
         0.01785   -0.00139    0.00132    0.00117
C5B   1    0.437858    0.797313    0.770511    11.00000    0.02081    0.01980 =
         0.02031   -0.00031    0.00191    0.00060
C6B   1    0.675795    0.696251    0.678488    11.00000    0.02225    0.03019 =
         0.02493   -0.00674    0.00253   -0.00093
AFIX  23
H6B1  2    0.689971    0.643513    0.701500    11.00000   -1.20000
H6B2  2    0.757908    0.728428    0.688977    11.00000   -1.20000
AFIX   0
C7B   1    0.647388    0.681427    0.604099    11.00000    0.02172    0.02670 =
         0.02540   -0.00597    0.00364    0.00079
C8B   1    0.723258    0.712253    0.562259    11.00000    0.03130    0.03730 =
         0.03311   -0.00800    0.00720   -0.00582
AFIX  93
H8B1  2    0.707410    0.697536    0.517165    11.00000   -1.20000
H8B2  2    0.792698    0.748744    0.577800    11.00000   -1.20000
AFIX   0
C9B   1    0.534993    0.622522    0.579980    11.00000    0.02037    0.02441 =
         0.02118   -0.00231    0.00241    0.00279
O10B  4    0.489773    0.575177    0.617651    11.00000    0.02621    0.03004 =
         0.02489    0.00215    0.00177   -0.00292
O11B  4    0.492953    0.626871    0.514871    11.00000    0.02824    0.03255 =
         0.02183   -0.00045    0.00012   -0.00667
H11B  2    0.418648    0.587869    0.501323    11.00000    0.05252
C12B  1    0.646721    0.721098    0.825921    11.00000    0.02305    0.02144 =
         0.01682   -0.00198    0.00112    0.00380
C13B  1    0.613052    0.648449    0.855234    11.00000    0.02940    0.02409 =
         0.02727   -0.00111    0.00354   -0.00129
AFIX  43
H13B  2    0.533445    0.620955    0.838806    11.00000   -1.20000
AFIX   0
C14B  1    0.699680    0.616814    0.909686    11.00000    0.04104    0.02769 =
         0.02791    0.00658    0.00725    0.00726
AFIX  43
H14B  2    0.677545    0.567601    0.929357    11.00000   -1.20000
AFIX   0
C15B  1    0.818223    0.657068    0.935229    11.00000    0.03522    0.03836 =
         0.02048   -0.00204    0.00200    0.01542
C16B  1    0.849780    0.730136    0.904714    11.00000    0.02600    0.03801 =
         0.03059   -0.00624   -0.00513    0.00338
AFIX  43
H16B  2    0.928789    0.758120    0.921357    11.00000   -1.20000
AFIX   0
C17B  1    0.765510    0.761984    0.849918    11.00000    0.02693    0.02685 =
         0.02874    0.00007   -0.00057   -0.00153
AFIX  43
H17B  2    0.788522    0.810421    0.829418    11.00000   -1.20000
AFIX   0
C18B  1    0.909728    0.623663    0.995521    11.00000    0.04918    0.06543 =
         0.03052    0.00639   -0.00475    0.02229
AFIX 137
H18D  2    0.871566    0.573920    1.010740    11.00000   -1.50000
H18E  2    0.919246    0.664172    1.030765    11.00000   -1.50000
H18F  2    0.996619    0.611632    0.983437    11.00000   -1.50000
AFIX   0
C19B  1    0.385271    0.831832    0.828977    11.00000    0.02517    0.01835 =
         0.01894    0.00172    0.00427    0.00160
C20B  1    0.466088    0.852280    0.889002    11.00000    0.02552    0.02823 =
         0.02309   -0.00212    0.00177    0.00449
AFIX  43
H20B  2    0.557316    0.838988    0.896082    11.00000   -1.20000
AFIX   0
C21B  1    0.407854    0.892981    0.938224    11.00000    0.03328    0.03088 =
         0.02089   -0.00234    0.00259    0.00309
AFIX  43
H21B  2    0.462510    0.906181    0.978289    11.00000   -1.20000
AFIX   0
N22B  3    0.278171    0.914114    0.931190    11.00000    0.03453    0.03003 =
         0.02186    0.00053    0.00780    0.00562
C23B  1    0.200676    0.892721    0.873819    11.00000    0.02657    0.03278 =
         0.02574    0.00204    0.00679    0.00543
AFIX  43
H23B  2    0.109656    0.906424    0.868401    11.00000   -1.20000
AFIX   0
C24B  1    0.248299    0.851446    0.822227    11.00000    0.02595    0.02750 =
         0.02097    0.00073    0.00269    0.00243
AFIX  43
H24B  2    0.190133    0.836929    0.783596    11.00000   -1.20000
AFIX   0
O25   4    0.288942    0.533289    0.478196    11.00000    0.03683    0.03637 =
         0.02025    0.00100   -0.00245   -0.01488
H25A  2    0.253702    0.518393    0.438544    11.00000    0.04457
H25B  2    0.273768    0.489942    0.507349    11.00000    0.06375
HKLF 4
REM  R1CM_130 in P21/n #14
REM R1 =  0.0442 for   6542 Fo > 4sig(Fo)  and  0.0541 for all   7724 data
REM    460 parameters refined using      0 restraints
END
WGHT      0.0533      1.7817
REM Highest difference peak  0.796,  deepest hole -0.276,  1-sigma level  0.046
Q1    1   0.7790  0.6959  0.6994  11.00000  0.05    0.80
Q2    1  -0.3003  0.3979  0.3035  11.00000  0.05    0.49
Q3    1  -0.1669  0.4619  0.2021  11.00000  0.05    0.27
Q4    1  -0.2626  0.4545  0.0998  11.00000  0.05    0.26
Q5    1  -0.1236  0.3984  0.3434  11.00000  0.05    0.26
Q6    1   0.6427  0.6791  0.8346  11.00000  0.05    0.25
Q7    1  -0.1179  0.3982  0.1999  11.00000  0.05    0.25
Q8    1   0.4127  0.8114  0.8007  11.00000  0.05    0.25
Q9    1   0.1302  0.4992  0.2677  11.00000  0.05    0.25
Q10   1  -0.2085  0.3947  0.0987  11.00000  0.05    0.24
Q11   1  -0.3371  0.3398  0.0051  11.00000  0.05    0.23
Q12   1  -0.3620  0.4419 -0.0102  11.00000  0.05    0.23
Q13   1  -0.1209  0.2634  0.3726  11.00000  0.05    0.23
Q14   1   0.6184  0.6956  0.8528  11.00000  0.05    0.22
Q15   1   0.1470  0.5215  0.2095  11.00000  0.05    0.22
Q16   1   0.3196  0.8384  0.8268  11.00000  0.05    0.22
Q17   1   0.5882  0.6600  0.5933  11.00000  0.05    0.22
Q18   1  -0.0862  0.4173  0.1836  11.00000  0.05    0.22
Q19   1   0.4203  0.8263  0.8596  11.00000  0.05    0.22
Q20   1  -0.0893  0.2774  0.3794  11.00000  0.05    0.21
;
data_publication_text
_journal_date_recd_electronic     2013-12-13
_journal_date_accepted     2013-12-17
_journal_name_full     'Acta Crystallographica, Section E'
_journal_year     2014
_journal_volume     70
_journal_issue      1
_journal_page_first     o95
_journal_page_last     o96
_journal_paper_category     QO
_journal_paper_doi     10.1107/S1600536813034077
_journal_coeditor_code     BT6951
_publ_contact_author_name     'Andrzej K. Gzella'
_publ_contact_author_address
;
Department of Organic Chemistry
Poznan University of Medical Sciences
ul. Grunwaldzka 6, Pozna\'n, Poland
;
_publ_contact_author_email     akgzella@ump.edu.pl
_publ_contact_author_fax      48618546680
_publ_contact_author_phone      48618546679
_publ_section_title
;\
2-{[5-(Pyridin-4-yl)-4-<i>p</i>-tolyl-4<i>H</i>-1,2,4-triazol-3-yl]methyl}\
acrylic acid hemihydrate
;
loop_
    _publ_author_name
    _publ_author_address
    'Paprocka, Renata'
;
Department of Organic Chemistry
Ludwik Rydygier Collegium Medicum in Bydgoszcz
Nicolaus Copernicus University in Torun
ul. A. Jurasza 2
85-089 Bydgoszcz
Poland
;
    'Modzelewska-Banachiewicz, Bo\.zena'
;
Department of Organic Chemistry
Ludwik Rydygier Collegium Medicum in Bydgoszcz
Nicolaus Copernicus University in Torun
ul. A. Jurasza 2
85-089 Bydgoszcz
Poland
;
    'Gzella, Andrzej K.'
;
Department of Organic Chemistry
Poznan University of Medical Sciences
ul. Grunwaldzka 6
60-780 Pozna\'n
Poland,
;
