# Supplementary material for: 2-{[5-(Pyridin-4-yl)-4-p-tolyl-4H-1,2,4-triazol-3-yl]meth­yl}acrylic acid hemi­hydrate
Source: Acta Crystallogr Sect E Struct Rep Online. 2013 Dec 24;70(Pt 1):o95–6. doi: 10.1107/S1600536813034077 (PMC3914116; doi:10.1107/S1600536813034077)
Supplement: Supplementary file 2 [file e-70-00o95-Isup2.hkl]

#
# h,k,l, Fc-squared, Fo-squared, sigma(Fo-squared) and status flag
#
data_I
_shelx_title ' R1CM_130 in P21/n, Paprocka et al.'
_shelx_refln_list_code          4
_shelx_F_calc_maximum      263.20
_exptl_crystal_F_000      1384.00
_reflns_d_resolution_high  0.7294
 
loop_
 _symmetry_equiv_pos_as_xyz
 'x, y, z'
 '-x+1/2, y+1/2, -z+1/2'
 '-x, -y, -z'
 'x-1/2, -y-1/2, z-1/2'
 
_cell_length_a    10.0344
_cell_length_b    16.1485
_cell_length_c    20.1650
_cell_angle_alpha  90.000
_cell_angle_beta   98.699
_cell_angle_gamma  90.000
 
_shelx_F_squared_multiplier     1.000
 
loop_
 _refln_index_h
 _refln_index_k
 _refln_index_l
 _refln_F_squared_calc
 _refln_F_squared_meas
 _refln_F_squared_sigma
 _refln_observed_status
   2   0   0      455.19      474.00      4.51 o
   4   0   0      104.54       59.64      3.02 o
   6   0   0      952.25     1028.73     13.98 o
   8   0   0      160.54      152.40      7.75 o
  10   0   0        8.20       -0.14      3.82 o
  12   0   0      838.95      862.53     22.48 o
   1   1   0     5088.88     4827.21     53.84 o
   2   1   0     5844.18     5171.90     23.49 o
   3   1   0      138.61      140.84      2.44 o
   4   1   0      489.30      344.08      4.27 o
   5   1   0     6150.70     6242.81     22.41 o
   6   1   0     1572.57     1320.21     12.97 o
   7   1   0      265.62      319.83      6.08 o
   8   1   0      492.82      482.89      9.47 o
   9   1   0      126.42      133.43      5.56 o
  10   1   0      266.09      251.53      7.92 o
  11   1   0       22.80       23.53      3.49 o
  12   1   0        3.89        3.51      4.45 o
   0   2   0     1390.94     1184.57     12.32 o
   1   2   0      384.78      390.61      3.16 o
   2   2   0     5547.96     5615.54     15.44 o
   3   2   0     1629.40     1718.62     10.19 o
   4   2   0       71.82       89.66      2.31 o
   5   2   0     1764.08     1982.36     12.81 o
   6   2   0        4.33       14.22      1.42 o
   7   2   0        0.01        1.63      1.44 o
   8   2   0      221.91      242.40      6.78 o
   9   2   0      119.78      114.85      5.22 o
  10   2   0     2390.69     2321.64     23.22 o
  11   2   0        1.47        1.00      2.63 o
  12   2   0      135.82      131.85      8.60 o
   1   3   0      787.89      726.28      4.51 o
   2   3   0     5664.03     5554.96     14.30 o
   3   3   0     2187.85     2269.58     14.07 o
   4   3   0      138.49      138.28      4.01 o
   5   3   0      125.95      134.12      3.12 o
   6   3   0      248.48      231.08      4.42 o
   7   3   0      525.51      586.08      8.75 o
   8   3   0      118.11      128.80      5.06 o
   9   3   0       27.18       29.76      3.04 o
  10   3   0        0.21        6.02      2.67 o
  11   3   0      233.51      265.39      8.69 o
  12   3   0      121.06      115.42      7.83 o
   0   4   0       82.79       90.98      5.37 o
   1   4   0    31563.34    31892.31     79.12 o
   2   4   0      325.63      269.89      3.31 o
   3   4   0     5116.91     4966.89     16.23 o
   4   4   0      269.28      343.25      5.28 o
   5   4   0       38.19       19.88      1.74 o
   6   4   0      160.15      177.10      3.90 o
   7   4   0      113.02      119.38      3.80 o
   8   4   0      554.04      526.64      9.74 o
   9   4   0      362.92      326.46      8.24 o
  10   4   0      913.47      898.40     17.54 o
  11   4   0      161.80      171.56     10.34 o
  12   4   0       18.26       36.88     12.10 o
   1   5   0     3522.02     3608.75     11.78 o
   2   5   0       83.91       72.64      2.03 o
   3   5   0       14.28       29.09      1.70 o
   4   5   0     4849.77     5271.46     21.82 o
   5   5   0        7.56        2.02      1.21 o
   6   5   0      147.99      142.11      3.85 o
   7   5   0     1902.00     1796.54     15.16 o
   8   5   0      182.53      186.42      5.17 o
   9   5   0        0.14       -0.57      2.61 o
  10   5   0      114.33      128.37      7.04 o
  11   5   0       17.04        9.56      3.96 o
  12   5   0       94.76       99.15      9.98 o
   0   6   0     5398.01     5206.68     39.56 o
   1   6   0      996.08      984.64      7.16 o
   2   6   0     3948.66     3913.29     15.29 o
   3   6   0     1076.47     1132.00      8.87 o
   4   6   0     1857.51     1943.33     14.38 o
   5   6   0      309.00      355.05      6.14 o
   6   6   0      283.94      271.17      5.36 o
   7   6   0        7.90       11.96      1.68 o
   8   6   0       47.89       50.00      2.91 o
   9   6   0       94.50       91.43      4.01 o
  10   6   0      310.68      319.21      8.39 o
  11   6   0      470.37      433.36     18.35 o
  12   6   0       19.89       19.04      8.02 o
   1   7   0      434.09      426.66      5.90 o
   2   7   0      677.63      688.36      9.49 o
   3   7   0     1756.37     1965.72     11.89 o
   4   7   0      308.24      309.46      5.23 o
   5   7   0        7.88       13.65      1.78 o
   6   7   0     1149.04     1162.29     12.88 o
   7   7   0        4.65        0.79      2.14 o
   8   7   0      431.38      482.57      8.22 o
   9   7   0       35.00       43.70      3.36 o
  10   7   0      107.46       94.50      7.29 o
  11   7   0      392.27      389.30     19.69 o
  12   7   0       60.45       68.49     13.18 o
   0   8   0     2033.31     2062.26     15.80 o
   1   8   0      495.88      525.50      6.29 o
   2   8   0       41.35       55.59      2.36 o
   3   8   0      306.74      357.26      6.40 o
   4   8   0      967.98      936.10      9.25 o
   5   8   0      209.79      170.58      4.40 o
   6   8   0      192.87      205.15      5.55 o
   7   8   0      326.77      325.10      8.55 o
   8   8   0      883.07      842.14     11.63 o
   9   8   0      612.41      616.04     11.62 o
  10   8   0       81.71       75.55      9.02 o
  11   8   0       19.31       11.35      4.60 o
  12   8   0       68.00       93.13     14.12 o
   1   9   0      265.44      313.10      4.68 o
   2   9   0      262.44      314.41      6.67 o
   3   9   0        4.27        2.47      1.00 o
   4   9   0     1830.84     1672.04     13.51 o
   5   9   0      402.41      452.97      8.30 o
   6   9   0       24.56       36.32      3.74 o
   7   9   0        1.36        0.17      2.22 o
   8   9   0       87.30       72.90      3.63 o
   9   9   0       19.22       15.89      4.55 o
  10   9   0        0.15       -2.94      4.75 o
  11   9   0      178.40      169.78     12.09 o
   0  10   0      653.15      696.51     10.37 o
   1  10   0       67.48       61.39      2.33 o
   2  10   0     4967.95     4899.32     24.44 o
   3  10   0     2206.64     2221.35     17.35 o
   4  10   0      622.91      587.04      8.78 o
   5  10   0      397.50      345.59      7.42 o
   6  10   0      216.64      200.18      6.81 o
   7  10   0      115.46      110.67      7.80 o
   8  10   0       42.98       45.02      8.15 o
   9  10   0       65.06       60.59      9.62 o
  10  10   0       49.85       58.92      9.99 o
  11  10   0       68.13       51.96     10.05 o
   1  11   0      142.71      132.43      3.42 o
   2  11   0      689.37      698.00      8.73 o
   3  11   0       12.62       16.84      2.93 o
   4  11   0     2815.40     2910.32     21.33 o
   5  11   0      214.05      214.72     16.10 o
   6  11   0        3.43       -1.27      2.20 o
   7  11   0      649.87      640.03     15.18 o
   8  11   0      246.25      253.79     17.76 o
   9  11   0      433.79      513.97     25.71 o
  10  11   0        1.07        5.06      6.22 o
  11  11   0        3.46        8.67      6.89 o
   0  12   0      292.42      255.41      7.02 o
   1  12   0        1.59        5.46      1.25 o
   2  12   0       45.67       51.51      3.00 o
   3  12   0      746.73      738.17     11.42 o
   4  12   0      247.50      262.29     10.22 o
   5  12   0      283.63      283.78      8.30 o
   6  12   0      244.95      201.90      7.78 o
   7  12   0      766.56      736.78     27.71 o
   8  12   0        9.92       12.18      5.72 o
   9  12   0       19.48       28.81      8.11 o
  10  12   0       49.72       42.85      9.52 o
  11  12   0      138.16      131.00     15.34 o
   1  13   0        1.00        0.57      1.16 o
   2  13   0     1377.96     1385.22     14.41 o
   3  13   0      382.93      356.66      7.42 o
   4  13   0     1967.95     1914.34     27.52 o
   5  13   0     1378.56     1353.28     21.98 o
   6  13   0      770.73      705.18     26.52 o
   7  13   0      284.88      265.15     17.33 o
   8  13   0      384.93      429.46     22.79 o
   9  13   0        3.46       16.05      7.28 o
  10  13   0       73.22       54.09      9.75 o
   0  14   0      130.11      151.83      8.42 o
   1  14   0       16.64       17.62      1.85 o
   2  14   0        7.44        7.79      1.84 o
   3  14   0     1675.21     1709.81     18.35 o
   4  14   0        7.24       11.61      2.76 o
   5  14   0        2.98        6.48      3.38 o
   6  14   0       11.36        8.53      3.85 o
   7  14   0      282.10      284.44     13.06 o
   8  14   0       38.99       45.42     14.25 o
   9  14   0      238.97      238.66     15.36 o
  10  14   0        0.01       -6.10      6.90 o
   1  15   0      331.80      325.89      6.96 o
   2  15   0      147.42      155.94      7.30 o
   3  15   0      204.73      200.37      6.72 o
   4  15   0      129.18      123.55      8.37 o
   5  15   0       23.24       29.96      5.89 o
   6  15   0      793.62      792.51     21.38 o
   7  15   0      447.39      527.52     18.14 o
   8  15   0      248.60      262.85     20.03 o
   9  15   0        7.89        3.71      4.08 o
   0  16   0        0.77        2.54      2.14 o
   1  16   0      432.30      414.58      7.97 o
   2  16   0     1557.95     1553.43     25.88 o
   3  16   0       35.67       39.08      4.27 o
   4  16   0        2.77       -3.05      3.85 o
   5  16   0       85.85       94.70      8.07 o
   6  16   0       14.41       16.97      4.32 o
   7  16   0      644.58      681.26     21.00 o
   8  16   0       31.84       34.71      6.02 o
   9  16   0       81.82       79.04     13.16 o
   1  17   0      116.84      124.13      7.58 o
   2  17   0       35.64       31.74      5.56 o
   3  17   0       40.48       37.31      4.20 o
   4  17   0        9.46       12.42      3.38 o
   5  17   0        8.58       11.02      3.29 o
   6  17   0       19.72       13.38      6.10 o
   7  17   0        7.66       -0.20      6.70 o
   8  17   0        0.04       -0.19      4.01 o
   0  18   0      205.44      187.16     17.49 o
   1  18   0        9.87        5.94      5.09 o
   2  18   0      129.33      118.16     13.74 o
   3  18   0      356.80      359.99     16.69 o
   4  18   0       36.05       36.31      4.29 o
   5  18   0       54.23       55.92      5.81 o
   6  18   0        1.08       -0.78      4.32 o
   7  18   0       19.48       25.52      5.58 o
   1  19   0      169.73      204.72     18.81 o
   2  19   0       31.28       18.54      7.84 o
   3  19   0       80.27       77.70      7.65 o
   4  19   0      230.41      240.12     13.15 o
   5  19   0      150.42      171.11     17.54 o
   0  20   0       22.87       11.47      7.25 o
   1  20   0       52.94       40.48     10.54 o
   2  20   0        0.09       -9.77      9.77 o
 -11   0   1       46.30       66.21      7.16 o
  -9   0   1       63.41       95.83      6.93 o
  -7   0   1        5.64        3.93      2.04 o
  -5   0   1     1901.90     2176.77     30.70 o
  -3   0   1       57.71       61.61      2.78 o
  -1   0   1      194.00      151.38     15.47 o
   1   0   1     2350.65     2019.14    153.41 o
   3   0   1      676.44      677.19     10.83 o
   5   0   1    16805.96    18128.44     52.36 o
   7   0   1       71.62       80.29      5.10 o
   9   0   1      651.65      598.47     20.46 o
  11   0   1     1019.42     1077.60     23.61 o
 -12   1   1       57.83       53.63      4.53 o
 -11   1   1      319.75      288.30      9.00 o
 -10   1   1        3.84        7.26      3.44 o
  -9   1   1       10.35        7.73      3.93 o
  -8   1   1       35.11       36.84      3.04 o
  -7   1   1      283.70      281.15      5.76 o
  -6   1   1       56.30       19.99      1.81 o
  -5   1   1      963.07     1066.42     10.13 o
  -4   1   1     4977.05     5226.67     19.17 o
  -3   1   1     2062.92     1870.40     12.57 o
  -2   1   1    17312.76    16932.52     29.81 o
  -1   1   1     1586.30     1552.63     20.70 o
   1   1   1     2073.27     1907.43     14.52 o
   2   1   1      601.58      494.35      3.49 o
   3   1   1     1062.61      941.61      5.93 o
   4   1   1     4047.32     3882.87     21.23 o
   5   1   1      643.97      728.45      6.83 o
   6   1   1        4.50        3.81      1.24 o
   7   1   1      701.08      699.72      8.82 o
   8   1   1       35.97       25.24      2.69 o
   9   1   1       11.14        9.15      3.89 o
  10   1   1        6.71        1.49      2.49 o
  11   1   1       20.79       25.10      3.50 o
  12   1   1        0.88       -6.09      6.09 o
 -12   2   1      248.15      251.09     11.04 o
 -11   2   1      281.07      322.44      9.50 o
 -10   2   1      425.61      397.25      9.93 o
  -9   2   1       36.30       32.36      3.26 o
  -8   2   1      249.24      264.09      7.18 o
  -7   2   1       92.37       88.50      3.41 o
  -6   2   1     1800.23     1939.37     13.70 o
  -5   2   1      135.78      198.30      4.08 o
  -4   2   1     1267.70     1311.10      9.59 o
  -3   2   1    11853.91    11956.67     25.31 o
  -2   2   1       66.12       50.99      1.41 o
  -1   2   1      153.32      126.71      1.60 o
   0   2   1     1278.90     1320.75      4.97 o
   1   2   1      504.88      537.37      4.63 o
   2   2   1     1368.12     1225.66      6.89 o
   3   2   1     3030.14     3076.89     17.09 o
   4   2   1     1935.22     1969.55     10.81 o
   5   2   1      907.48      934.63      7.75 o
   6   2   1       51.12       62.21      2.35 o
   7   2   1        2.47        3.25      1.46 o
   8   2   1        0.38       -1.85      1.85 o
   9   2   1        3.39        5.36      2.36 o
  10   2   1      162.22      139.15      6.02 o
  11   2   1        0.80       -2.03      2.55 o
  12   2   1       82.46       92.82      9.67 o
 -13   3   1      282.10      290.21     19.40 o
 -12   3   1       21.22       25.32      6.83 o
 -11   3   1       12.92       19.30      3.48 o
 -10   3   1        8.54        4.75      2.56 o
  -9   3   1       58.54       45.90      3.53 o
  -8   3   1      141.99      115.58      4.87 o
  -7   3   1       21.12       14.85      1.84 o
  -6   3   1      718.94      933.16      8.89 o
  -5   3   1     2375.79     2433.12     14.87 o
  -4   3   1      565.06      601.01      6.73 o
  -3   3   1      224.03      222.95      3.31 o
  -2   3   1    16166.06    16006.44     33.30 o
  -1   3   1    37554.95    36260.84     97.70 o
   0   3   1      173.04      234.49      2.52 o
   1   3   1      622.48      576.06      6.11 o
   2   3   1    25094.41    24401.80     50.76 o
   3   3   1     2521.11     2229.23     11.42 o
   4   3   1      772.83      684.20      5.93 o
   5   3   1     1310.35     1631.96     10.25 o
   6   3   1     1362.88     1381.49     10.41 o
   7   3   1      196.50      170.79      4.39 o
   8   3   1        5.76        5.05      1.91 o
   9   3   1     2022.42     2031.56     19.95 o
  10   3   1        6.39        0.78      2.68 o
  11   3   1       12.95       20.60      6.04 o
  12   3   1        5.09        8.57      4.88 o
 -12   4   1      275.47      274.75     11.93 o
 -11   4   1      604.00      652.97     13.17 o
 -10   4   1       36.27       28.45      3.24 o
  -9   4   1        0.03        0.39      2.33 o
  -8   4   1       32.58       25.96      2.64 o
  -7   4   1     1513.48     1463.71     14.06 o
  -6   4   1      657.63      805.16      8.48 o
  -5   4   1       94.66      111.56      3.07 o
  -4   4   1      155.68      159.28      3.30 o
  -3   4   1      608.31      592.79      6.06 o
  -2   4   1    32193.84    31466.35     68.67 o
  -1   4   1     5855.25     6441.90     20.58 o
   0   4   1      674.74      728.16      6.29 o
   1   4   1    15511.00    15291.66     55.06 o
   2   4   1     7181.98     7652.11     45.26 o
   3   4   1     2193.34     2257.70     16.84 o
   4   4   1     9879.99    10443.92     55.99 o
   5   4   1       54.16       62.81      2.47 o
   6   4   1     1945.34     2086.63     12.78 o
   7   4   1       17.49       12.26      1.82 o
   8   4   1       51.40       31.44      3.65 o
   9   4   1      140.28      149.64      5.88 o
  10   4   1      134.86      113.41      5.27 o
  11   4   1       27.09       27.23      6.14 o
  12   4   1      129.72      132.54     11.03 o
 -12   5   1       41.80       56.50      6.19 o
 -11   5   1       16.26       20.68      4.67 o
 -10   5   1       44.60       38.69      3.69 o
  -9   5   1       11.78        8.28      1.86 o
  -8   5   1        9.14        5.98      2.22 o
  -7   5   1      102.10       88.66      3.29 o
  -6   5   1      139.40      151.43      3.92 o
  -5   5   1     1015.31     1228.99     10.45 o
  -4   5   1     6549.30     6880.17     46.54 o
  -3   5   1        0.09        9.10      1.24 o
  -2   5   1     6813.12     6360.66     24.24 o
  -1   5   1     1492.80     1540.56     10.26 o
   0   5   1      347.69      306.38      4.13 o
   1   5   1     3852.42     3772.78     16.63 o
   2   5   1    11038.84    10190.42     35.29 o
   3   5   1       35.90       51.11      2.32 o
   4   5   1      402.99      557.55      6.97 o
   5   5   1      540.01      515.80      7.30 o
   6   5   1      205.65      210.69      4.18 o
   7   5   1      477.82      486.75      7.14 o
   8   5   1        8.75        8.58      1.73 o
   9   5   1      488.61      443.65      9.16 o
  10   5   1      285.20      262.51      8.39 o
  11   5   1      454.55      434.80     18.06 o
  12   5   1       55.83       28.10      8.24 o
 -12   6   1       21.90       28.54      6.14 o
 -11   6   1        2.90        8.27      3.80 o
 -10   6   1       71.68       71.31      5.05 o
  -9   6   1      542.24      489.19      8.86 o
  -8   6   1       15.85       11.97      1.91 o
  -7   6   1       34.32       37.82      3.10 o
  -6   6   1      470.20      430.41      6.65 o
  -5   6   1       16.47       16.30      1.63 o
  -4   6   1      406.27      405.26      5.42 o
  -3   6   1     1044.96     1017.38      8.42 o
  -2   6   1       93.52      112.93      2.91 o
  -1   6   1      950.67      884.70      6.58 o
   0   6   1      394.51      360.92      4.63 o
   1   6   1      687.85      597.83      9.23 o
   2   6   1       18.28       21.18      1.48 o
   3   6   1     4395.57     4141.87     22.61 o
   4   6   1        7.05       12.36      1.45 o
   5   6   1      352.61      378.62      5.91 o
   6   6   1      110.31       90.32      2.66 o
   7   6   1      511.89      489.64      7.46 o
   8   6   1      248.84      250.26      5.75 o
   9   6   1       17.13       26.11      7.14 o
  10   6   1      348.76      405.76     16.67 o
  11   6   1        2.49       -1.16      4.77 o
  12   6   1       18.93       31.96      9.08 o
 -12   7   1      100.50      104.85     13.81 o
 -11   7   1      158.25      146.64      8.85 o
 -10   7   1        1.20       -2.13      3.28 o
  -9   7   1        0.75        1.93      2.82 o
  -8   7   1        1.07        1.38      1.77 o
  -7   7   1      294.16      329.07      8.31 o
  -6   7   1      382.03      382.02      6.98 o
  -5   7   1        0.03        2.74      1.14 o
  -4   7   1      514.12      595.12      6.77 o
  -3   7   1     3958.80     3801.15     27.73 o
  -2   7   1      543.52      580.54      5.80 o
  -1   7   1       47.86       86.85      2.48 o
   0   7   1     1060.54     1062.33      7.98 o
   1   7   1      820.65      763.67      9.43 o
   2   7   1     3620.41     3743.30     24.64 o
   3   7   1      211.70      250.79      4.49 o
   4   7   1       28.14        6.99      1.23 o
   5   7   1      337.95      416.64      7.57 o
   6   7   1      118.00      154.96      5.04 o
   7   7   1      199.69      200.17      4.86 o
   8   7   1      612.96      553.20      8.89 o
   9   7   1       24.50       16.35      4.31 o
  10   7   1      175.04      132.01     11.90 o
  11   7   1        0.08        0.67      5.12 o
  12   7   1      248.78      302.02     22.81 o
 -12   8   1       56.52       33.54      9.86 o
 -11   8   1      128.73      150.43     11.51 o
 -10   8   1      350.10      374.93     16.30 o
  -9   8   1       16.55       17.71      3.20 o
  -8   8   1        0.38        5.76      2.27 o
  -7   8   1       43.14       43.08      2.99 o
  -6   8   1      299.00      341.82      6.56 o
  -5   8   1      404.72      443.97      6.98 o
  -4   8   1      255.20      212.54      4.57 o
  -3   8   1     5561.99     5467.87     31.25 o
  -2   8   1     3366.35     3577.90     19.22 o
  -1   8   1      437.48      410.77      6.54 o
   0   8   1       29.64       22.43      1.47 o
   1   8   1      270.62      308.49      6.48 o
   2   8   1     1777.80     1756.87     16.30 o
   3   8   1       13.22       50.33      2.25 o
   4   8   1       33.94       27.04      1.96 o
   5   8   1        4.15        5.62      1.46 o
   6   8   1      262.48      236.11      9.59 o
   7   8   1        2.11        3.94      1.45 o
   8   8   1      570.82      563.26      9.47 o
   9   8   1      163.26      128.12      9.42 o
  10   8   1       55.97       67.33     11.66 o
  11   8   1       30.70       24.42      5.86 o
  12   8   1       46.01       36.83     10.03 o
 -11   9   1       19.66       16.63     11.33 o
 -10   9   1      105.84      128.15     10.25 o
  -9   9   1      777.74      798.88     12.88 o
  -8   9   1       68.92       72.44      4.02 o
  -7   9   1       58.67       53.07      3.33 o
  -6   9   1      836.41      794.27     12.04 o
  -5   9   1      109.02      108.49      3.98 o
  -4   9   1       28.45       33.43      2.29 o
  -3   9   1       12.66       18.57      1.63 o
  -2   9   1      168.69      189.52      3.69 o
  -1   9   1      681.68      773.19     10.63 o
   0   9   1      103.63      101.93      2.86 o
   1   9   1     4061.37     4020.14     48.14 o
   2   9   1      125.05      134.35      4.97 o
   3   9   1     2290.15     2371.18     17.69 o
   4   9   1      173.41      175.91      4.36 o
   5   9   1      631.83      613.81      9.53 o
   6   9   1      459.41      407.58     10.94 o
   7   9   1       16.89       21.11      3.40 o
   8   9   1      181.83      182.58     14.40 o
   9   9   1       99.96       84.82     11.49 o
  10   9   1      171.35      144.98     14.66 o
  11   9   1       77.35       73.31     11.55 o
 -11  10   1        2.02       -2.35      7.84 o
 -10  10   1        1.87        0.55      6.66 o
  -9  10   1       41.29       53.71     10.03 o
  -8  10   1       50.92       66.32      7.11 o
  -7  10   1      421.16      432.26     11.28 o
  -6  10   1      418.06      407.22      8.83 o
  -5  10   1        4.33       -0.48      1.89 o
  -4  10   1     1258.37     1331.22     16.28 o
  -3  10   1      701.36      654.65      8.43 o
  -2  10   1      464.26      501.94      6.13 o
  -1  10   1       26.81       30.27      1.83 o
   0  10   1      361.29      430.93      5.76 o
   1  10   1      113.01      103.20      2.79 o
   2  10   1      662.13      706.01      9.93 o
   3  10   1     2137.09     2093.33     16.16 o
   4  10   1      435.14      424.20      6.17 o
   5  10   1       41.65       51.09      3.28 o
   6  10   1      310.71      272.49      9.12 o
   7  10   1      316.78      323.80     10.79 o
   8  10   1      462.69      467.61     22.41 o
   9  10   1       94.27       96.21     11.77 o
  10  10   1      295.10      326.98     21.57 o
  11  10   1        0.06        3.49      6.29 o
 -11  11   1       30.11        2.50      6.46 o
 -10  11   1       85.90       98.35     13.26 o
  -9  11   1       91.98      106.59     12.82 o
  -8  11   1        3.05        1.91      5.22 o
  -7  11   1       13.12       16.27      3.14 o
  -6  11   1      914.64      907.39     17.21 o
  -5  11   1       12.12       38.64      3.76 o
  -4  11   1     1637.39     1561.86     15.03 o
  -3  11   1       52.30       47.42      2.83 o
  -2  11   1        7.95        1.64      1.50 o
  -1  11   1      320.27      312.90      5.30 o
   0  11   1        2.84        4.10      1.13 o
   1  11   1      387.17      383.12      7.09 o
   2  11   1      181.84      169.80      6.04 o
   3  11   1      339.39      350.40      8.31 o
   4  11   1      927.00      920.03     19.48 o
   5  11   1      436.42      409.18      7.52 o
   6  11   1       92.36       93.98      3.89 o
   7  11   1       10.06       16.72      3.10 o
   8  11   1       19.18       25.00      6.87 o
   9  11   1       25.82       22.63      7.49 o
  10  11   1       28.86       17.66      7.63 o
  11  11   1       25.21        5.25      6.45 o
 -11  12   1       77.12       78.34     12.89 o
 -10  12   1      323.83      308.06     21.83 o
  -9  12   1      299.04      329.67     21.42 o
  -8  12   1        8.73       17.14      6.68 o
  -7  12   1      290.93      254.26     16.68 o
  -6  12   1      384.53      359.29     14.06 o
  -5  12   1       69.19       71.81      4.21 o
  -4  12   1      236.44      250.54      7.76 o
  -3  12   1      159.90      143.29      4.62 o
  -2  12   1      104.04      101.77      3.25 o
  -1  12   1      612.88      620.79      7.70 o
   0  12   1      192.14      169.76      4.07 o
   1  12   1      543.49      540.21      6.76 o
   2  12   1       81.30       62.22      3.56 o
   3  12   1      816.69      737.92     10.95 o
   4  12   1      319.41      316.61      9.60 o
   5  12   1       30.08       32.21      2.51 o
   6  12   1      455.00      429.31     10.96 o
   7  12   1       12.32        8.31      4.65 o
   8  12   1      154.84      181.47     15.05 o
   9  12   1       15.08       15.56      6.87 o
  10  12   1       14.82        6.32      6.77 o
  11  12   1      483.76      556.08     29.64 o
 -10  13   1       42.29       41.32      8.31 o
  -9  13   1       18.04       16.82      5.29 o
  -8  13   1        8.97       13.12      4.51 o
  -7  13   1        9.31        4.51      3.62 o
  -6  13   1      655.92      619.47     17.86 o
  -5  13   1      183.02      181.12      8.02 o
  -4  13   1       24.78       19.25      2.40 o
  -3  13   1       29.75       31.40      3.35 o
  -2  13   1       38.22       39.01      2.24 o
  -1  13   1      388.63      377.65      7.48 o
   0  13   1      744.37      771.79      8.77 o
   1  13   1      558.26      525.60      7.19 o
   2  13   1       79.24       72.92      3.93 o
   3  13   1      148.97      164.86      5.63 o
   4  13   1       83.08       81.74      5.47 o
   5  13   1      727.06      717.63     14.72 o
   6  13   1        9.29       13.26      4.92 o
   7  13   1       71.76       73.36      9.38 o
   8  13   1      203.16      209.52     16.33 o
   9  13   1       17.54       33.06      7.33 o
  10  13   1       18.73       14.66      6.54 o
 -10  14   1      176.21      180.10     17.35 o
  -9  14   1       92.64      123.96     16.09 o
  -8  14   1      190.71      196.61     11.45 o
  -7  14   1       56.14       48.74      6.64 o
  -6  14   1      275.01      238.46     11.75 o
  -5  14   1       86.74       88.66      5.45 o
  -4  14   1      330.27      330.80      9.86 o
  -3  14   1       77.87       74.20      4.85 o
  -2  14   1      153.96      162.50      4.27 o
  -1  14   1      129.21      119.32      5.77 o
   0  14   1      602.67      605.79      9.34 o
   1  14   1      318.56      299.09      6.64 o
   2  14   1      135.58      119.12      5.85 o
   3  14   1       92.07       94.43      4.63 o
   4  14   1      693.49      730.04     12.15 o
   5  14   1      141.40      119.84      9.51 o
   6  14   1      328.16      320.91     18.08 o
   7  14   1       20.99       19.61      6.82 o
   8  14   1      172.63      178.66     15.73 o
   9  14   1       29.46       25.79      6.65 o
  10  14   1       35.85       35.66      9.41 o
 -10  15   1      114.24       96.73     13.51 o
  -9  15   1      139.02      152.04     10.94 o
  -8  15   1        4.68        5.69      9.38 o
  -7  15   1       36.38       32.83      5.67 o
  -6  15   1      524.24      547.62     22.61 o
  -5  15   1       46.07       40.48      5.69 o
  -4  15   1       71.43       73.42      7.02 o
  -3  15   1     1671.78     1659.80     27.14 o
  -2  15   1     2190.48     2219.37     21.74 o
  -1  15   1      195.27      199.35      6.51 o
   0  15   1      366.99      347.27      7.28 o
   1  15   1       80.96       85.75      3.93 o
   2  15   1       60.24       54.51      4.26 o
   3  15   1       27.84       37.28      4.86 o
   4  15   1      135.14      135.59      5.69 o
   5  15   1     1102.76     1112.01     19.79 o
   6  15   1      382.59      422.64     15.59 o
   7  15   1       40.25       23.40      5.12 o
   8  15   1        9.37       -3.29      4.38 o
   9  15   1        7.49       -0.06      5.00 o
  -9  16   1       31.71       16.05      6.85 o
  -8  16   1      134.00      150.57     10.81 o
  -7  16   1      186.87      241.24     13.07 o
  -6  16   1      286.04      298.23     13.81 o
  -5  16   1      212.17      208.11     11.57 o
  -4  16   1      120.60      110.11      6.57 o
  -3  16   1        7.14        6.88      4.63 o
  -2  16   1       77.92       68.81      5.20 o
  -1  16   1      127.38      127.61      4.81 o
   0  16   1      724.82      682.55     10.32 o
   1  16   1      455.69      453.26     11.98 o
   2  16   1       36.64       43.38      5.61 o
   3  16   1        0.92        1.24      2.86 o
   4  16   1       75.89       76.97      5.65 o
   5  16   1      906.12      881.30     18.14 o
   6  16   1      135.16      128.10      7.59 o
   7  16   1       72.86       78.62      9.88 o
   8  16   1        8.43        5.52      6.74 o
   9  16   1        3.47        9.07      7.36 o
  -8  17   1       70.23       85.02      8.73 o
  -7  17   1       86.09       86.54     16.60 o
  -6  17   1        6.63       11.00      8.00 o
  -5  17   1      427.01      412.18     12.93 o
  -4  17   1       29.34       24.42      3.86 o
  -3  17   1       72.32       86.73      7.07 o
  -2  17   1        0.23       -0.54      2.73 o
  -1  17   1       92.86       78.67      8.13 o
   0  17   1       36.76       34.97      4.23 o
   1  17   1        5.67        6.95      6.55 o
   2  17   1       45.55       45.68      8.57 o
   3  17   1       41.91       41.49      4.79 o
   4  17   1       34.48       41.59      4.78 o
   5  17   1      206.96      196.16      9.12 o
   6  17   1       41.49       47.14      7.58 o
   7  17   1       37.25       37.69      5.87 o
   8  17   1       92.41       98.77     13.21 o
  -7  18   1      148.79      165.32      9.19 o
  -6  18   1       22.81       37.56      5.28 o
  -5  18   1        0.38       -1.65      3.06 o
  -4  18   1       24.53       20.44      4.39 o
  -3  18   1        0.37        1.43      4.65 o
  -2  18   1       27.45       21.84      8.12 o
  -1  18   1      128.81      138.08     14.71 o
   0  18   1      153.89      134.44     10.50 o
   1  18   1        0.27       -3.54      6.34 o
   2  18   1       35.96       35.96      9.12 o
   3  18   1       13.88       24.54      3.81 o
   4  18   1       41.20       42.12      4.68 o
   5  18   1        1.38       -1.26      3.31 o
   6  18   1       62.65       67.33     12.96 o
   7  18   1       78.57       57.00      7.59 o
  -6  19   1       36.50       55.20      7.45 o
  -5  19   1       93.12      105.26     12.60 o
  -4  19   1        1.37        2.20      6.04 o
  -3  19   1       57.65       50.56      6.92 o
  -2  19   1        2.50       -3.19      7.30 o
  -1  19   1       14.57       11.50      5.06 o
   0  19   1       43.98       47.70      7.69 o
   1  19   1      250.43      251.46     20.73 o
   2  19   1       18.15        6.83      7.30 o
   3  19   1       22.80       23.22      5.15 o
   4  19   1       54.48       56.04     11.62 o
   5  19   1       69.85       69.30     11.75 o
  -3  20   1       24.70       39.24      7.92 o
  -2  20   1        1.33        8.52      7.80 o
  -1  20   1      362.32      379.86     18.27 o
   0  20   1      138.59      124.36     16.00 o
   1  20   1        0.88       -9.29      9.29 o
   2  20   1       51.96       50.84     10.61 o
 -12   0   2       34.00       34.43      5.86 o
 -10   0   2      236.73      193.74     10.14 o
  -8   0   2      190.90      222.22      9.45 o
  -6   0   2     8722.63     9361.44     42.81 o
  -4   0   2     1999.95     2301.48     17.33 o
  -2   0   2       26.71       19.59      1.89 o
   2   0   2    17527.65    15023.95     67.67 o
   4   0   2     6527.97     6326.38     25.94 o
   6   0   2     1132.53     1079.42     14.78 o
   8   0   2      107.61       76.25      5.70 o
  10   0   2      212.71      223.96     10.40 o
  12   0   2      607.47      571.42     30.57 o
 -12   1   2        5.20        7.85      2.89 o
 -11   1   2       56.47       55.73      4.59 o
 -10   1   2      468.45      469.80     10.96 o
  -9   1   2      450.24      443.22      9.95 o
  -8   1   2      126.54       88.02      4.38 o
  -7   1   2        7.71       11.70      1.72 o
  -6   1   2     3089.35     3199.82     18.70 o
  -5   1   2      550.21      522.36      6.62 o
  -4   1   2     4226.93     3889.63     18.01 o
  -3   1   2       23.73       22.02      1.52 o
  -2   1   2    30288.80    29395.78     46.82 o
  -1   1   2     4749.60     4638.82     18.31 o
   0   1   2     2220.54     2101.02      7.60 o
   1   1   2    13941.05    13384.07     37.65 o
   2   1   2     2624.71     2880.29     14.43 o
   3   1   2       13.57       20.01      0.95 o
   4   1   2       40.98       74.17      2.02 o
   5   1   2       83.35       61.17      2.78 o
   6   1   2      232.60      289.75      4.77 o
   7   1   2        0.00       -0.93      1.36 o
   8   1   2      403.43      417.94      8.61 o
   9   1   2       40.30       46.17      3.58 o
  10   1   2      117.94      110.11      5.37 o
  11   1   2      260.00      280.71     14.52 o
  12   1   2        2.44        6.12      5.30 o
 -13   2   2        0.01        3.64      5.88 o
 -12   2   2        0.00        2.58      3.83 o
 -11   2   2        2.11       -1.92      2.65 o
 -10   2   2      303.63      284.46      9.08 o
  -9   2   2        3.74        2.40      2.19 o
  -8   2   2      926.74      912.07     13.26 o
  -7   2   2      518.77      494.81      7.66 o
  -6   2   2      716.24      733.27      8.59 o
  -5   2   2      150.15      224.80      5.04 o
  -4   2   2     1144.93     1143.74      9.99 o
  -3   2   2      852.40      714.57      7.50 o
  -2   2   2      587.33      658.78      5.67 o
  -1   2   2      894.04      814.15      3.81 o
   0   2   2        2.00       32.55      1.16 o
   1   2   2     9350.01     8944.44     48.05 o
   2   2   2    16878.10    15840.97     61.98 o
   3   2   2     8046.70     7903.76     37.36 o
   4   2   2     2222.21     2420.06     14.39 o
   5   2   2      112.17       60.29      2.09 o
   6   2   2      763.37      925.30      8.41 o
   7   2   2     1210.76     1162.67     10.88 o
   8   2   2      251.90      243.32      6.60 o
   9   2   2      268.06      275.13      7.47 o
  10   2   2      231.88      218.37     10.65 o
  11   2   2      249.95      239.53     13.55 o
  12   2   2      103.62      101.63      9.80 o
 -13   3   2        0.34       -1.80      6.00 o
 -12   3   2       62.41       44.55      5.37 o
 -11   3   2      140.20      141.09      6.62 o
 -10   3   2       43.46       53.56      4.35 o
  -9   3   2      367.49      379.53      7.59 o
  -8   3   2        6.08        3.51      1.91 o
  -7   3   2      863.82      770.61      9.58 o
  -6   3   2     1139.39     1250.62     15.99 o
  -5   3   2       87.96      111.60      3.12 o
  -4   3   2      383.17      344.67      4.50 o
  -3   3   2     6656.79     6468.89     23.04 o
  -2   3   2    15274.38    14566.75     28.41 o
  -1   3   2     7340.72     7242.54     14.39 o
   0   3   2      766.87      710.71      5.00 o
   1   3   2     7256.62     7433.97     31.09 o
   2   3   2        5.19       13.75      1.30 o
   3   3   2      630.79      668.07      6.94 o
   4   3   2      246.34      203.64      3.13 o
   5   3   2     1053.77     1009.82      7.85 o
   6   3   2      673.53      734.85      7.47 o
   7   3   2        6.72        2.96      1.32 o
   8   3   2     1439.49     1388.41     13.66 o
   9   3   2        0.04        5.39      1.94 o
  10   3   2      834.14      808.53     15.16 o
  11   3   2        2.38        4.09      4.70 o
  12   3   2       15.92       14.98     17.00 o
 -13   4   2       82.04       85.23     11.67 o
 -12   4   2        0.16       -4.20      4.20 o
 -11   4   2        8.87        6.20      2.52 o
 -10   4   2       54.72       46.04      4.86 o
  -9   4   2       11.19       17.71      2.13 o
  -8   4   2       40.05       34.01      2.51 o
  -7   4   2      742.41      757.51      8.94 o
  -6   4   2       30.87       35.21      2.13 o
  -5   4   2      220.99      257.10      4.46 o
  -4   4   2     2182.94     2210.98     11.81 o
  -3   4   2     3605.63     3781.40     16.12 o
  -2   4   2     5706.94     5288.12     23.88 o
  -1   4   2    23817.89    24004.03    117.19 o
   0   4   2    37479.22    37208.00    109.60 o
   1   4   2       50.47      124.55      2.81 o
   2   4   2    12358.83    11888.28     28.89 o
   3   4   2     6834.80     6856.85     28.59 o
   4   4   2      183.91      202.51      5.99 o
   5   4   2     1209.33     1149.69      9.21 o
   6   4   2        5.35        3.14      1.18 o
   7   4   2     1042.02     1016.34     10.02 o
   8   4   2      453.83      448.42      7.77 o
   9   4   2      286.08      283.83      8.17 o
  10   4   2      171.97      173.89      8.36 o
  11   4   2      200.85      181.11     23.68 o
  12   4   2       27.15       22.13      8.43 o
 -13   5   2        7.24        2.62      6.02 o
 -12   5   2      244.07      263.40     11.82 o
 -11   5   2       35.31       29.94      4.80 o
 -10   5   2      309.56      293.34      8.68 o
  -9   5   2       50.69       32.73      2.99 o
  -8   5   2      257.81      217.51      5.66 o
  -7   5   2       56.89       90.19      4.45 o
  -6   5   2      318.63      350.03      5.78 o
  -5   5   2        1.98        4.67      1.24 o
  -4   5   2      431.38      438.26      5.45 o
  -3   5   2      419.25      618.46      5.48 o
  -2   5   2     8704.02     9170.29     22.11 o
  -1   5   2    22028.12    22151.70     31.04 o
   0   5   2    19219.41    19501.18     36.36 o
   1   5   2    11301.45    11024.30     37.78 o
   2   5   2     1913.95     1853.78     12.29 o
   3   5   2      104.15       86.15      3.18 o
   4   5   2     1585.68     1784.80     13.51 o
   5   5   2     2787.27     2788.50     32.38 o
   6   5   2     1155.72     1204.23     10.44 o
   7   5   2     1401.89     1455.65     20.29 o
   8   5   2      271.76      267.05      8.31 o
   9   5   2      661.39      700.58     12.01 o
  10   5   2      102.25      123.64     10.45 o
  11   5   2      242.00      289.92     15.11 o
  12   5   2       62.92       69.04     11.58 o
 -13   6   2        9.68       12.70      7.07 o
 -12   6   2       75.06       75.05      7.07 o
 -11   6   2       13.61       16.77      4.38 o
 -10   6   2      258.63      270.66     11.67 o
  -9   6   2      270.37      279.70      6.81 o
  -8   6   2      894.92      880.85     11.41 o
  -7   6   2      108.23      119.60      4.93 o
  -6   6   2        9.72        7.99      1.68 o
  -5   6   2      359.31      378.30      5.66 o
  -4   6   2      195.42      193.63      3.85 o
  -3   6   2        0.53        4.78      1.00 o
  -2   6   2     3432.03     3626.94     13.36 o
  -1   6   2     1506.53     1287.94      8.04 o
   0   6   2        6.27        4.48      1.14 o
   1   6   2     5355.22     5651.20     46.65 o
   2   6   2     5629.60     5634.30     40.73 o
   3   6   2     1384.35     1316.56      9.29 o
   4   6   2      621.58      567.92      7.80 o
   5   6   2        0.13        2.42      0.80 o
   6   6   2        1.25        0.86      0.83 o
   7   6   2      293.64      211.30     10.70 o
   8   6   2     2710.68     2619.59     59.68 o
   9   6   2      361.83      344.15      9.77 o
  10   6   2      289.43      257.21     13.53 o
  11   6   2      386.98      348.90     16.56 o
  12   6   2      473.61      516.79     29.06 o
 -12   7   2       11.34        8.42      4.73 o
 -11   7   2       73.75       80.26      9.09 o
 -10   7   2       13.96       17.24      4.29 o
  -9   7   2        1.89        1.76      2.17 o
  -8   7   2     1065.24     1039.50     18.71 o
  -7   7   2      380.02      378.07      8.79 o
  -6   7   2      132.28      112.60      3.53 o
  -5   7   2      367.90      384.48      5.90 o
  -4   7   2     5052.53     5089.59     21.50 o
  -3   7   2       47.39       44.23      2.09 o
  -2   7   2     5732.36     5884.89     17.95 o
  -1   7   2     1378.99     1382.12      9.22 o
   0   7   2     1237.09     1316.72      8.65 o
   1   7   2      465.68      482.37      9.69 o
   2   7   2     1163.95     1225.54      9.75 o
   3   7   2     1016.14     1018.54      7.36 o
   4   7   2      418.89      515.31      8.76 o
   5   7   2     2519.22     2536.69     20.61 o
   6   7   2       63.25       51.29      2.72 o
   7   7   2       49.36       69.23      4.87 o
   8   7   2      180.28      148.25      7.22 o
   9   7   2        1.58       -4.36      4.36 o
  10   7   2       25.57       18.49      5.21 o
  11   7   2      172.21      169.76     12.16 o
  12   7   2       33.95       32.57     10.29 o
 -12   8   2        3.28       11.44      8.01 o
 -11   8   2       13.66       11.94      4.40 o
 -10   8   2      170.99      189.77      9.62 o
  -9   8   2      128.25      128.47      5.64 o
  -8   8   2     1293.99     1212.53     14.81 o
  -7   8   2     1281.42     1223.60     14.09 o
  -6   8   2      295.92      246.09      5.62 o
  -5   8   2     1191.42     1138.03     10.47 o
  -4   8   2        0.50        0.12      1.74 o
  -3   8   2      738.05      651.91      9.79 o
  -2   8   2       67.98       47.54      2.00 o
  -1   8   2       84.30       87.63      2.82 o
   0   8   2      439.94      449.20      5.85 o
   1   8   2      136.86      165.18      4.41 o
   2   8   2     1952.76     2080.66     19.41 o
   3   8   2      659.90      629.60     14.16 o
   4   8   2     2843.00     2941.33     17.13 o
   5   8   2       24.31       28.16      2.68 o
   6   8   2        0.52        1.02      0.85 o
   7   8   2      638.57      601.03     15.85 o
   8   8   2      139.32      123.79      8.66 o
   9   8   2       22.03       36.72      5.46 o
  10   8   2       60.05       46.89      6.60 o
  11   8   2       78.79       67.53     16.77 o
  12   8   2      144.33      149.61     16.69 o
 -11   9   2       87.00       69.22      6.54 o
 -10   9   2        1.18        4.67      3.61 o
  -9   9   2       21.58       25.47      3.11 o
  -8   9   2       53.65       37.59      3.20 o
  -7   9   2      990.21      930.22     12.58 o
  -6   9   2       41.81       40.45      4.78 o
  -5   9   2     2522.06     2407.50     20.06 o
  -4   9   2      248.00      184.95      4.52 o
  -3   9   2      157.42      240.80      4.80 o
  -2   9   2     4255.84     4679.80     19.52 o
  -1   9   2       31.23       28.13      3.65 o
   0   9   2     3967.30     4289.83     17.80 o
   1   9   2       49.39       66.11      2.85 o
   2   9   2      131.14      120.98      4.08 o
   3   9   2       14.93       14.23      1.33 o
   4   9   2      225.32      263.77      4.35 o
   5   9   2      175.99      168.41      5.90 o
   6   9   2      826.07      744.49     21.03 o
   7   9   2      183.01      220.97     14.74 o
   8   9   2      210.42      180.01     13.91 o
   9   9   2        1.55       -2.76      5.51 o
  10   9   2        1.33       -0.15      5.49 o
  11   9   2        0.00       20.28      8.53 o
 -11  10   2       24.71       20.00      5.72 o
 -10  10   2       64.74       70.81      6.41 o
  -9  10   2        6.70       11.07      3.60 o
  -8  10   2       38.50       40.62      5.89 o
  -7  10   2      415.61      404.34     11.01 o
  -6  10   2      635.32      645.22     13.03 o
  -5  10   2      244.62      195.80      5.44 o
  -4  10   2       69.02       83.65      3.51 o
  -3  10   2     2524.96     2520.41     18.06 o
  -2  10   2      501.56      550.46      6.74 o
  -1  10   2      508.85      560.71      8.83 o
   0  10   2     1886.07     1706.28     11.17 o
   1  10   2     1102.50      985.27     11.74 o
   2  10   2      215.92      239.38      5.93 o
   3  10   2      565.08      541.77      7.94 o
   4  10   2      211.29      191.90      5.53 o
   5  10   2      830.13      854.39      9.89 o
   6  10   2       38.17       25.80      1.93 o
   7  10   2      614.46      560.88     13.86 o
   8  10   2      440.22      398.51     20.53 o
   9  10   2      252.75      243.62     18.00 o
  10  10   2        0.63       -6.93      6.93 o
  11  10   2        0.57       -8.02      8.02 o
 -11  11   2       45.83       39.02      9.83 o
 -10  11   2       72.00       69.23     10.89 o
  -9  11   2       67.08       72.74      7.03 o
  -8  11   2      125.42      138.45      7.50 o
  -7  11   2       28.60       31.30      3.83 o
  -6  11   2      451.52      466.33      9.77 o
  -5  11   2     2180.52     2088.94     17.48 o
  -4  11   2     3563.73     3453.26     23.06 o
  -3  11   2      523.67      508.29      8.61 o
  -2  11   2     2841.67     2812.11     15.69 o
  -1  11   2        4.81       10.13      1.46 o
   0  11   2       24.29       26.47      1.72 o
   1  11   2       38.40       27.95      2.36 o
   2  11   2       65.17       59.28      3.73 o
   3  11   2      177.96      157.44      4.93 o
   4  11   2       48.02       48.01      6.29 o
   5  11   2      154.75      129.91      6.74 o
   6  11   2      509.38      507.18      8.16 o
   7  11   2        7.39        2.66      2.54 o
   8  11   2      446.94      435.50     21.69 o
   9  11   2      145.53      138.58     13.88 o
  10  11   2       45.49       22.85      8.56 o
  11  11   2       18.97       24.10      8.78 o
 -11  12   2       47.65       56.06     11.19 o
 -10  12   2       24.59       28.82      8.18 o
  -9  12   2        8.87       15.64      4.31 o
  -8  12   2       85.67       79.80      7.28 o
  -7  12   2       85.53      101.96      7.83 o
  -6  12   2      196.81      189.86      7.18 o
  -5  12   2      152.69      128.82      5.76 o
  -4  12   2        0.16       -0.18      1.52 o
  -3  12   2     1413.03     1433.25     15.06 o
  -2  12   2       17.98       17.13      2.11 o
  -1  12   2        9.07       13.71      1.67 o
   0  12   2      870.02      843.02      8.64 o
   1  12   2      407.23      409.56      8.52 o
   2  12   2      135.84      161.92      7.23 o
   3  12   2       27.99       33.70      2.97 o
   4  12   2      670.16      671.90     14.83 o
   5  12   2        4.99       11.82      2.40 o
   6  12   2       67.83       60.28      2.93 o
   7  12   2      538.27      545.43     23.21 o
   8  12   2      130.45       93.74     10.97 o
   9  12   2      115.10      119.91     13.07 o
  10  12   2       64.63       79.05     11.59 o
  11  12   2      241.90      262.40     20.46 o
 -10  13   2      213.87      216.86     19.04 o
  -9  13   2      133.85      157.70     10.62 o
  -8  13   2       19.88       31.25      5.58 o
  -7  13   2       30.73       29.84      4.95 o
  -6  13   2      431.61      407.52     10.29 o
  -5  13   2       54.15       53.50      5.34 o
  -4  13   2      476.68      490.64      9.08 o
  -3  13   2       54.00       61.67      5.53 o
  -2  13   2      527.66      543.80      7.61 o
  -1  13   2      581.56      594.21      8.50 o
   0  13   2      139.70      137.92      3.98 o
   1  13   2       72.23       64.70      4.24 o
   2  13   2      376.31      392.63      9.81 o
   3  13   2       48.69       36.92      3.20 o
   4  13   2      291.44      291.02      8.06 o
   5  13   2      823.48      815.39     14.87 o
   6  13   2      409.63      390.33     18.88 o
   7  13   2       79.75       75.14      9.35 o
   8  13   2       30.09       31.13      7.39 o
   9  13   2      222.71      215.46     17.31 o
  10  13   2        5.19       12.45      7.34 o
 -10  14   2      192.87      181.96     17.96 o
  -9  14   2       57.79       76.59     12.58 o
  -8  14   2      232.12      268.62     13.08 o
  -7  14   2       14.06       17.65      4.55 o
  -6  14   2      336.21      345.15     13.96 o
  -5  14   2      288.98      294.53     12.67 o
  -4  14   2       15.72       18.44      2.60 o
  -3  14   2      564.01      564.23     11.22 o
  -2  14   2       95.15      100.48      3.86 o
  -1  14   2       97.73      104.71      3.78 o
   0  14   2       38.87       29.51      2.29 o
   1  14   2      199.63      206.90      7.43 o
   2  14   2      939.29      889.87     15.30 o
   3  14   2      401.99      416.45      9.10 o
   4  14   2      623.48      656.83     12.53 o
   5  14   2       24.47       30.50      5.39 o
   6  14   2        3.05        3.34      4.45 o
   7  14   2      584.71      603.22     25.32 o
   8  14   2       28.47       33.56      8.43 o
   9  14   2      202.45      202.03     17.16 o
  10  14   2       37.31       42.68      9.05 o
 -10  15   2       24.60       22.74      9.05 o
  -9  15   2       15.91       21.99      5.65 o
  -8  15   2      107.25      112.59     11.50 o
  -7  15   2      154.17      168.00     10.66 o
  -6  15   2      114.61      113.59     11.45 o
  -5  15   2      367.76      351.36     16.59 o
  -4  15   2      533.08      520.65     25.05 o
  -3  15   2        7.56        7.29      2.69 o
  -2  15   2       49.93       52.13      3.01 o
  -1  15   2      224.01      226.16      5.96 o
   0  15   2      321.87      314.84      7.78 o
   1  15   2      186.56      195.17      9.25 o
   2  15   2       87.67       84.51      5.10 o
   3  15   2       18.54       17.12      2.67 o
   4  15   2      233.15      233.36      9.94 o
   5  15   2      319.13      358.59     11.41 o
   6  15   2       10.10       11.31      4.42 o
   7  15   2       26.83       48.47      8.42 o
   8  15   2        0.16        1.57      4.72 o
   9  15   2       20.83       18.21      6.53 o
  -9  16   2       78.81       90.04     10.54 o
  -8  16   2      333.49      380.01     16.29 o
  -7  16   2        4.16        0.35      6.68 o
  -6  16   2        4.45        1.29      4.63 o
  -5  16   2      622.69      627.53     36.20 o
  -4  16   2       14.17        6.18      2.99 o
  -3  16   2      313.35      292.17     11.69 o
  -2  16   2       26.94       28.02      3.66 o
  -1  16   2      193.69      173.24      5.70 o
   0  16   2      477.89      476.85     14.46 o
   1  16   2       47.25       57.46      5.59 o
   2  16   2        9.31        8.92      4.36 o
   3  16   2       62.04       46.44      4.32 o
   4  16   2        9.91        8.39      2.79 o
   5  16   2      261.27      267.77     10.29 o
   6  16   2      361.45      376.56     12.50 o
   7  16   2       18.47       19.14      4.39 o
   8  16   2      106.23      105.99     10.88 o
   9  16   2        0.91        6.99      7.34 o
  -8  17   2        5.23       17.94      5.03 o
  -7  17   2      264.90      295.45     16.83 o
  -6  17   2      532.91      601.99     20.17 o
  -5  17   2     1011.37     1031.02     19.97 o
  -4  17   2       82.56       67.69      5.35 o
  -3  17   2      138.71      129.23      8.24 o
  -2  17   2        0.05       -0.44      2.24 o
  -1  17   2      154.27      137.98     10.16 o
   0  17   2      646.86      637.58     14.28 o
   1  17   2       11.94        9.40      5.94 o
   2  17   2        0.01        2.39      4.95 o
   3  17   2      256.54      258.56      9.59 o
   4  17   2      157.01      139.52      8.65 o
   5  17   2      125.77      127.88      7.48 o
   6  17   2       11.40        9.01      3.49 o
   7  17   2        8.07        8.12      4.60 o
   8  17   2        1.38        6.09      9.14 o
  -7  18   2       98.33      128.29     10.40 o
  -6  18   2      494.25      471.99     14.73 o
  -5  18   2       25.94       29.45      4.46 o
  -4  18   2       42.92       32.80      5.53 o
  -3  18   2       92.95       89.58     12.75 o
  -2  18   2       14.98        9.12      4.91 o
  -1  18   2       29.85       23.65      5.40 o
   0  18   2      223.80      187.11     17.38 o
   1  18   2      420.63      416.38     25.07 o
   2  18   2        0.40        4.76      2.46 o
   3  18   2        2.70        2.59      2.84 o
   4  18   2      250.93      261.64     10.24 o
   5  18   2      169.99      167.51     11.18 o
   6  18   2      703.89      732.19     23.08 o
   7  18   2      166.21      187.99     12.58 o
  -6  19   2      328.29      380.13     17.08 o
  -5  19   2       27.52       14.59      5.16 o
  -4  19   2       72.48       76.96      8.33 o
  -3  19   2      103.40      118.43     15.32 o
  -2  19   2       98.51       88.66      9.19 o
  -1  19   2      291.08      252.17     14.67 o
   0  19   2      113.28      140.46     15.63 o
   1  19   2       84.42       68.48     12.29 o
   2  19   2      319.67      334.63     23.62 o
   3  19   2      307.84      302.61     22.77 o
   4  19   2      482.15      454.03     27.92 o
   5  19   2        0.00       11.17      7.43 o
   6  19   2       26.32       43.26      9.25 o
  -4  20   2        3.67       -2.01      5.54 o
  -3  20   2       41.63       41.56      9.33 o
  -2  20   2      176.20      169.38     18.27 o
  -1  20   2      157.70      178.25     18.71 o
   0  20   2      128.71      139.34     17.00 o
   1  20   2        3.73       -7.67      7.67 o
 -11   0   3        8.05        3.45      3.52 o
  -9   0   3      236.04      232.02     11.45 o
  -7   0   3       66.84       57.66      4.11 o
  -5   0   3       97.12      181.69      5.71 o
  -3   0   3     3177.62     3487.07     23.82 o
  -1   0   3     6025.25     5775.90     17.89 o
   1   0   3    20650.78    20845.00     33.70 o
   3   0   3     4417.60     4017.91     37.37 o
   5   0   3        6.28       11.30      1.46 o
   7   0   3      217.69      167.99      6.28 o
   9   0   3     1367.09     1295.00     38.12 o
  11   0   3       45.16       51.01      9.24 o
 -13   1   3       57.80       81.59     10.70 o
 -12   1   3      281.93      315.64     10.12 o
 -11   1   3        0.01        4.30      2.79 o
 -10   1   3       14.99        9.29      2.52 o
  -9   1   3      303.43      290.65      8.23 o
  -8   1   3       24.62       28.41      2.93 o
  -7   1   3      109.95      130.08      4.16 o
  -6   1   3       92.88       99.34      3.37 o
  -5   1   3      427.28      352.70      6.23 o
  -4   1   3       29.85       48.06      1.65 o
  -3   1   3      179.17      132.41      3.48 o
  -2   1   3     8186.77     7921.32     21.32 o
  -1   1   3      135.00      122.59      2.33 o
   0   1   3      749.29      688.89      5.06 o
   1   1   3     3096.84     2847.54     11.55 o
   2   1   3      885.29      868.83      5.93 o
   3   1   3     4331.34     4388.82     19.80 o
   4   1   3      633.97      630.40      6.13 o
   5   1   3     1693.48     1621.51     12.96 o
   6   1   3      181.31      222.89      4.19 o
   7   1   3      112.24      121.27      3.66 o
   8   1   3      170.62      169.08     10.58 o
   9   1   3     3172.00     3201.07     42.15 o
  10   1   3     1367.94     1295.78     36.09 o
  11   1   3       17.19       17.30      7.24 o
  12   1   3       19.55       11.37     10.02 o
 -13   2   3       45.20       59.38      9.55 o
 -12   2   3       27.03       35.23      5.21 o
 -11   2   3        2.39       -0.15      2.76 o
 -10   2   3      365.83      354.54      9.66 o
  -9   2   3        3.68        1.89      1.62 o
  -8   2   3      203.21      203.30      5.04 o
  -7   2   3      115.51      123.34      3.36 o
  -6   2   3     3906.48     4085.53     19.06 o
  -5   2   3      884.25      969.64      8.18 o
  -4   2   3     3139.43     3070.84     13.10 o
  -3   2   3       33.10       22.43      1.59 o
  -2   2   3     7582.96     7477.09     19.63 o
  -1   2   3     3102.45     3074.43      8.73 o
   0   2   3    12840.18    11842.44     52.48 o
   1   2   3     4732.21     4304.79     11.64 o
   2   2   3      183.84      260.72      4.11 o
   3   2   3     3142.60     2859.42     21.25 o
   4   2   3      474.01      382.90      5.88 o
   5   2   3      438.00      557.91      6.33 o
   6   2   3       53.91       71.43      2.68 o
   7   2   3      935.62      959.16     11.80 o
   8   2   3       32.21       28.87      4.06 o
   9   2   3      314.71      296.21     30.72 o
  10   2   3      219.94      217.55     12.30 o
  11   2   3       11.00        2.78      4.35 o
  12   2   3       81.50       87.47      9.28 o
 -13   3   3        6.80        9.43      5.64 o
 -12   3   3       10.28       -2.09      3.82 o
 -11   3   3       12.32       15.93      3.31 o
 -10   3   3      142.81      144.86      6.34 o
  -9   3   3      617.76      611.28      9.35 o
  -8   3   3      260.07      253.36      5.76 o
  -7   3   3      413.93      454.26      6.50 o
  -6   3   3      577.18      545.18      7.46 o
  -5   3   3       84.03       80.44      2.64 o
  -4   3   3     1987.38     2013.75     11.39 o
  -3   3   3        1.84       12.59      0.99 o
  -2   3   3    21377.55    21417.05     26.69 o
  -1   3   3    69271.82    65732.13    275.39 o
   0   3   3      873.47      951.06      5.51 o
   1   3   3     1293.56     1016.88      7.06 o
   2   3   3     6968.67     7164.02     24.01 o
   3   3   3     1476.22     1479.01     10.39 o
   4   3   3       72.51       54.39      2.45 o
   5   3   3       53.16       38.52      1.73 o
   6   3   3        0.02        0.36      1.38 o
   7   3   3       11.26       10.98      1.80 o
   8   3   3       77.97       84.32      6.49 o
   9   3   3      111.37      135.73      9.25 o
  10   3   3      279.11      272.84     20.50 o
  11   3   3      353.34      346.10     16.35 o
  12   3   3        2.57        4.39      5.09 o
 -13   4   3        2.67        6.11      6.28 o
 -12   4   3       18.82       30.15      4.92 o
 -11   4   3       23.37       20.31      3.75 o
 -10   4   3        0.85       -2.12      2.58 o
  -9   4   3      572.50      595.14     11.65 o
  -8   4   3       80.98       85.85      3.63 o
  -7   4   3      357.85      358.76      6.93 o
  -6   4   3     1365.84     1425.66     11.84 o
  -5   4   3        1.13        0.93      1.14 o
  -4   4   3     2468.77     2833.79     13.99 o
  -3   4   3     3038.14     2735.79     14.48 o
  -2   4   3     7391.33     7012.44     19.53 o
  -1   4   3      205.40      211.71      3.40 o
   0   4   3     2469.98     2284.31     10.89 o
   1   4   3      155.98      111.08      2.26 o
   2   4   3     3551.94     3385.65     16.83 o
   3   4   3       12.60       28.60      1.90 o
   4   4   3     1582.46     1754.30     13.12 o
   5   4   3      987.95     1005.64     10.92 o
   6   4   3      262.79      271.18      4.58 o
   7   4   3       21.98       11.44      2.90 o
   8   4   3      210.22      242.56      9.37 o
   9   4   3      205.57      191.34     11.08 o
  10   4   3      248.59      230.17     12.54 o
  11   4   3      241.51      269.42     14.63 o
  12   4   3       27.26       23.08      7.48 o
 -13   5   3      307.63      370.22     23.44 o
 -12   5   3      265.34      302.60     12.67 o
 -11   5   3      802.97      804.62     15.16 o
 -10   5   3        5.79        7.40      3.10 o
  -9   5   3       82.90       84.56      3.80 o
  -8   5   3      133.02      132.87      4.56 o
  -7   5   3      349.19      327.97      7.52 o
  -6   5   3      208.20      210.04      4.83 o
  -5   5   3      463.13      476.93      6.14 o
  -4   5   3       20.82       26.16      1.75 o
  -3   5   3      227.82      252.27      3.55 o
  -2   5   3      121.61       60.15      1.69 o
  -1   5   3      112.67      111.47      2.85 o
   0   5   3      643.68      508.59      5.44 o
   1   5   3      169.84      156.63      2.72 o
   2   5   3        1.23       11.17      1.07 o
   3   5   3       91.48       83.01      3.59 o
   4   5   3     2581.72     2529.99     19.53 o
   5   5   3     5223.53     5345.81     25.68 o
   6   5   3       49.02       61.08      3.30 o
   7   5   3      207.50      211.20     11.20 o
   8   5   3      180.26      156.34      9.85 o
   9   5   3     1086.48     1035.96     24.75 o
  10   5   3        8.70       20.95      6.12 o
  11   5   3        6.08       -2.50      4.79 o
  12   5   3       98.74       92.35     13.37 o
 -13   6   3      448.89      448.86     26.12 o
 -12   6   3       22.19       27.34      4.84 o
 -11   6   3       72.46       91.16      7.37 o
 -10   6   3       13.54       13.58      2.96 o
  -9   6   3      358.79      364.09      7.77 o
  -8   6   3        0.13        4.48      2.24 o
  -7   6   3     1089.47     1093.03     19.95 o
  -6   6   3       75.86       67.11      2.72 o
  -5   6   3        1.90        1.58      1.24 o
  -4   6   3      413.45      501.64      6.07 o
  -3   6   3       56.71       64.94      2.02 o
  -2   6   3        4.29       12.61      1.17 o
  -1   6   3     1635.00     1724.43      8.98 o
   0   6   3     3611.00     3487.52     17.58 o
   1   6   3       32.81       24.47      1.96 o
   2   6   3      364.90      371.95      5.25 o
   3   6   3       35.63       36.10      1.78 o
   4   6   3     1741.73     1923.53     15.98 o
   5   6   3       23.65       33.76      2.67 o
   6   6   3       78.43       71.40      3.94 o
   7   6   3      690.31      662.21     17.27 o
   8   6   3       18.11        7.02      4.63 o
   9   6   3     1063.24     1131.38     25.91 o
  10   6   3       27.30       32.05      6.19 o
  11   6   3       34.05       57.51     12.23 o
  12   6   3        0.15       -0.26      7.05 o
 -12   7   3      156.42      181.40     12.80 o
 -11   7   3       11.63       22.51      4.76 o
 -10   7   3      183.58      176.83      7.05 o
  -9   7   3       19.92       18.50      5.12 o
  -8   7   3       46.26       60.93      4.08 o
  -7   7   3      118.30      135.39      4.76 o
  -6   7   3       92.49      103.49      4.13 o
  -5   7   3      144.77      127.13      4.60 o
  -4   7   3     6756.03     6722.70     28.56 o
  -3   7   3      165.96      167.13      3.74 o
  -2   7   3     4949.44     4943.16     21.65 o
  -1   7   3     2151.56     2391.04     12.01 o
   0   7   3      668.21      620.93      7.10 o
   1   7   3     7130.18     7619.87     38.86 o
   2   7   3       35.91       22.14      1.65 o
   3   7   3      165.34      160.81      2.85 o
   4   7   3        8.83        6.33      1.50 o
   5   7   3      792.51      780.62     11.42 o
   6   7   3       13.10       14.09      2.46 o
   7   7   3       92.71      114.46     15.64 o
   8   7   3      268.12      253.26     11.92 o
   9   7   3      292.74      269.01     13.13 o
  10   7   3       19.51       14.34      5.63 o
  11   7   3        0.90        1.68      5.20 o
  12   7   3       20.24       23.70      8.68 o
 -12   8   3        1.98        9.59      8.54 o
 -11   8   3      480.92      550.78     19.31 o
 -10   8   3      266.02      256.58      8.40 o
  -9   8   3      271.49      312.14     11.41 o
  -8   8   3      268.75      307.11     10.67 o
  -7   8   3      140.41      155.16      6.12 o
  -6   8   3      360.25      367.17      7.59 o
  -5   8   3       42.34       17.60      1.64 o
  -4   8   3     2771.02     2490.58     15.61 o
  -3   8   3      676.36      848.30      8.56 o
  -2   8   3     8736.35     9343.01     34.78 o
  -1   8   3      217.68      199.55      3.55 o
   0   8   3      165.41      148.98      4.12 o
   1   8   3     2526.34     2576.47     19.31 o
   2   8   3        0.03       -0.19      1.11 o
   3   8   3     1246.98     1303.47     10.59 o
   4   8   3       10.00        8.95      0.94 o
   5   8   3      258.37      255.23      6.94 o
   6   8   3      333.60      384.34     12.19 o
   7   8   3      574.84      609.57     22.91 o
   8   8   3        0.63        2.75      4.97 o
   9   8   3        3.81       -6.73      6.73 o
  10   8   3      140.08      110.98     13.14 o
  11   8   3       16.55       26.29      8.81 o
  12   8   3      124.84      134.41     16.79 o
 -11   9   3       50.98       51.76      6.51 o
 -10   9   3        6.00        7.83      3.74 o
  -9   9   3       13.74       11.95      2.96 o
  -8   9   3        0.17       -0.27      2.04 o
  -7   9   3      189.40      191.48      5.91 o
  -6   9   3     1009.52      946.59     13.24 o
  -5   9   3       22.79       40.40      2.74 o
  -4   9   3     3104.46     3059.33     16.58 o
  -3   9   3     1030.30     1091.80     10.14 o
  -2   9   3     2387.28     2396.41     12.97 o
  -1   9   3      196.60      203.88      3.80 o
   0   9   3      457.34      445.15      5.57 o
   1   9   3      118.66      106.53      3.90 o
   2   9   3        2.71        5.61      1.33 o
   3   9   3      266.72      280.40      5.35 o
   4   9   3       40.59       43.13      1.81 o
   5   9   3      512.82      525.96      9.35 o
   6   9   3       40.85       48.20      6.81 o
   7   9   3      731.26      785.48     26.08 o
   8   9   3      283.98      256.20     16.29 o
   9   9   3       18.88       26.00      6.73 o
  10   9   3      320.81      324.67     20.83 o
  11   9   3        3.17        0.82      6.94 o
 -11  10   3       17.00       19.65      4.85 o
 -10  10   3       58.34       67.63      6.57 o
  -9  10   3       37.43       37.27      3.96 o
  -8  10   3      106.26      105.04      5.54 o
  -7  10   3       44.34       45.70      3.65 o
  -6  10   3     2083.96     2059.32     20.09 o
  -5  10   3      175.13      161.98      5.05 o
  -4  10   3        7.81       11.43      1.73 o
  -3  10   3       93.01      100.16      3.33 o
  -2  10   3     1923.83     2024.57     15.76 o
  -1  10   3     2134.34     2330.84     19.78 o
   0  10   3      944.70      991.49     10.98 o
   1  10   3       42.56       26.84      2.28 o
   2  10   3       14.71        8.91      1.46 o
   3  10   3      608.72      672.52      8.07 o
   4  10   3      116.25      106.47      5.49 o
   5  10   3      771.03      699.84     15.95 o
   6  10   3       61.06       60.41      6.45 o
   7  10   3        6.69       12.33      2.95 o
   8  10   3      146.17      143.70     12.89 o
   9  10   3        3.19       12.37      6.12 o
  10  10   3      129.75      120.63     13.79 o
  11  10   3       11.37       23.33      8.34 o
 -11  11   3        1.24        9.30      7.24 o
 -10  11   3      153.28      180.95     12.35 o
  -9  11   3      250.30      236.92      9.85 o
  -8  11   3        4.65        6.55      4.30 o
  -7  11   3      166.94      163.79      6.36 o
  -6  11   3      394.86      399.94      9.27 o
  -5  11   3     1029.39     1043.45     12.63 o
  -4  11   3     1386.44     1287.71     12.79 o
  -3  11   3      172.77      156.36      4.63 o
  -2  11   3      847.77      814.85      8.77 o
  -1  11   3        8.46       28.96      2.26 o
   0  11   3      827.22      862.69      8.05 o
   1  11   3        0.01        2.15      1.82 o
   2  11   3      945.00      977.49     12.92 o
   3  11   3       46.04       59.56      3.59 o
   4  11   3      235.63      268.87      7.60 o
   5  11   3      191.13      187.05      5.83 o
   6  11   3      147.47      113.86      5.29 o
   7  11   3     1231.29     1151.86     32.50 o
   8  11   3      149.28      158.07     13.44 o
   9  11   3       33.27       29.62      7.86 o
  10  11   3       45.13       34.74      8.04 o
  11  11   3        1.77        6.50      7.95 o
 -10  12   3       75.12       88.97     13.13 o
  -9  12   3      265.25      277.94     10.89 o
  -8  12   3       14.43       22.44      3.84 o
  -7  12   3        1.90       -1.61      2.03 o
  -6  12   3       27.57       29.94      3.12 o
  -5  12   3     5808.94     5665.28     46.52 o
  -4  12   3      518.67      515.27      8.69 o
  -3  12   3       79.29       93.02      4.08 o
  -2  12   3      309.88      309.95      7.13 o
  -1  12   3        8.85        6.85      1.71 o
   0  12   3       24.72       28.91      1.81 o
   1  12   3      246.14      256.58      8.80 o
   2  12   3      693.32      670.13     11.25 o
   3  12   3       53.81       63.53      3.80 o
   4  12   3      113.59      117.18      5.29 o
   5  12   3      207.52      181.72      6.27 o
   6  12   3       14.57       15.35      1.56 o
   7  12   3      272.05      313.95     17.59 o
   8  12   3       22.64       19.92      5.86 o
   9  12   3       74.14       89.10     11.29 o
  10  12   3      168.29      146.11     14.47 o
 -10  13   3       33.30       72.71     13.02 o
  -9  13   3       26.35       46.32      7.83 o
  -8  13   3      354.84      380.72     15.06 o
  -7  13   3        5.82        4.60      3.60 o
  -6  13   3      279.16      260.49      8.57 o
  -5  13   3      164.43      153.54      6.48 o
  -4  13   3      241.02      215.87      7.04 o
  -3  13   3      956.86      942.01     12.75 o
  -2  13   3      381.93      402.54     10.52 o
  -1  13   3        1.76        1.53      1.37 o
   0  13   3      177.68      195.89      4.41 o
   1  13   3      617.34      588.98     11.98 o
   2  13   3       14.79       17.24      2.54 o
   3  13   3       41.34       40.67      3.74 o
   4  13   3      574.04      575.30     10.98 o
   5  13   3      542.49      562.46     11.60 o
   6  13   3      279.58      291.21     16.11 o
   7  13   3       75.22       64.97      8.51 o
   8  13   3      107.13      100.45     11.68 o
   9  13   3       26.45       24.85      7.86 o
  10  13   3        0.03       -2.50      6.79 o
 -10  14   3        1.19       13.87      8.40 o
  -9  14   3      303.86      336.21     15.04 o
  -8  14   3       31.12       30.90     10.72 o
  -7  14   3       14.18       18.61      4.33 o
  -6  14   3      319.39      320.64     24.60 o
  -5  14   3        2.57        5.64      3.46 o
  -4  14   3       52.78       51.33      3.91 o
  -3  14   3        2.35        3.09      2.74 o
  -2  14   3     1159.90     1166.05     12.44 o
  -1  14   3       15.21       25.39      2.13 o
   0  14   3      268.30      239.96     15.37 o
   1  14   3        6.84        6.63      2.34 o
   2  14   3        9.72       11.29      2.27 o
   3  14   3      157.26      161.13      6.29 o
   4  14   3      351.98      366.69      9.21 o
   5  14   3      745.72      758.30     18.76 o
   6  14   3      178.45      157.68     12.44 o
   7  14   3      120.12      122.03     11.91 o
   8  14   3        8.83       10.53      5.35 o
   9  14   3        2.19       -4.52      5.25 o
  -9  15   3      180.35      224.83     12.96 o
  -8  15   3      869.85      974.48     25.22 o
  -7  15   3      185.62      193.44     11.30 o
  -6  15   3       17.05       11.39      3.82 o
  -5  15   3       28.57       29.73      5.21 o
  -4  15   3      665.67      636.99     18.78 o
  -3  15   3       16.09       14.94      3.09 o
  -2  15   3       52.19       49.64      2.99 o
  -1  15   3      152.49      160.17      4.68 o
   0  15   3       19.84       17.30      2.89 o
   1  15   3      347.72      363.15     12.81 o
   2  15   3       56.47       61.21      3.77 o
   3  15   3      549.27      560.71     10.77 o
   4  15   3        1.21        5.17      3.36 o
   5  15   3        2.11        4.42      5.54 o
   6  15   3      180.39      180.83     10.32 o
   7  15   3      591.42      602.41     48.00 o
   8  15   3      177.65      150.55     13.66 o
  -9  16   3        9.11       11.71      7.59 o
  -8  16   3        0.07       -4.59      4.59 o
  -7  16   3       48.19       51.66      6.95 o
  -6  16   3        2.84        4.55      4.17 o
  -5  16   3      294.13      322.98     14.37 o
  -4  16   3        0.79       -2.87      5.07 o
  -3  16   3      689.98      670.03     14.80 o
  -2  16   3       21.95       26.29      2.73 o
  -1  16   3      228.08      208.91      5.97 o
   0  16   3      453.98      438.30     13.87 o
   1  16   3      325.02      299.05     11.99 o
   2  16   3       16.37       20.43      3.33 o
   3  16   3      508.74      484.28     12.50 o
   4  16   3      164.41      171.73     10.93 o
   5  16   3       49.04       60.69      5.27 o
   6  16   3       88.59       93.35      7.69 o
   7  16   3      170.49      199.56     15.20 o
   8  16   3      196.04      164.70     18.01 o
  -8  17   3       24.23       16.52      5.03 o
  -7  17   3       15.80       17.19      5.03 o
  -6  17   3        0.26        8.30      4.57 o
  -5  17   3      156.20      193.90     18.38 o
  -4  17   3        0.35       -2.31      3.04 o
  -3  17   3       74.38       68.24      6.45 o
  -2  17   3       27.96       20.80      4.93 o
  -1  17   3       86.97      108.71      8.94 o
   0  17   3        4.95       10.78      3.90 o
   1  17   3        5.14        4.10      3.00 o
   2  17   3      613.37      614.81     24.94 o
   3  17   3       93.89       94.80      8.23 o
   4  17   3       43.03       46.99      6.17 o
   5  17   3      151.48      168.20      9.14 o
   6  17   3       51.91       49.46      6.72 o
   7  17   3       10.21       13.80      4.94 o
   8  17   3       59.57       43.47      6.81 o
  -7  18   3      356.31      362.22     16.65 o
  -6  18   3      155.68      136.71     10.79 o
  -5  18   3        2.92       -5.19      5.19 o
  -4  18   3       24.02       13.03      4.07 o
  -3  18   3       57.32       71.06      8.34 o
  -2  18   3       82.52       87.78      8.93 o
  -1  18   3       28.71       25.42      9.18 o
   0  18   3       34.62       26.01      7.28 o
   1  18   3      157.08      179.18     17.64 o
   2  18   3       87.44       86.80      5.74 o
   3  18   3       66.00       67.95     16.45 o
   4  18   3       74.72       99.33     12.02 o
   5  18   3       55.70       70.08      8.06 o
   6  18   3      174.09      199.26     19.54 o
   7  18   3      119.80       84.12     12.30 o
  -6  19   3      120.83      109.71     10.06 o
  -5  19   3       86.61       80.96      8.81 o
  -4  19   3       77.64       74.07      7.76 o
  -3  19   3       14.51       14.16      6.45 o
  -2  19   3        8.96        4.03      5.54 o
  -1  19   3       19.48       20.38      8.30 o
   0  19   3        0.00       -3.40      8.10 o
   1  19   3       82.11      110.95     14.38 o
   2  19   3        5.11        2.50      5.95 o
   3  19   3      183.26      215.34     20.17 o
   4  19   3        0.00        6.91      7.79 o
   5  19   3        8.39        9.79      6.38 o
   6  19   3       11.76        4.01      5.70 o
  -5  20   3       19.35       22.94      7.21 o
  -4  20   3       49.10       56.54      9.54 o
  -3  20   3      156.21      176.08     17.68 o
  -1  20   3       41.45       17.85      9.58 o
   0  20   3       41.31       28.19      9.41 o
  -3  21   3       10.18        1.56      6.80 o
 -12   0   4       10.17        6.50      4.00 o
 -10   0   4     1378.32     1437.27     28.64 o
  -8   0   4      316.60      366.18     12.45 o
  -6   0   4     4477.36     4123.33     39.09 o
  -4   0   4     4091.47     4313.60     43.29 o
  -2   0   4    35159.07    35405.41     65.65 o
   0   0   4    23220.96    22531.40     87.34 o
   2   0   4     6184.13     6112.52     28.49 o
   4   0   4       50.02      109.90      3.82 o
   6   0   4       37.21       31.30      2.91 o
   8   0   4       50.08       82.43     10.38 o
  10   0   4      100.49      132.03     14.23 o
  12   0   4      348.04      446.24     27.75 o
 -13   1   4       68.83       98.50     12.38 o
 -12   1   4       41.06       50.97      4.86 o
 -11   1   4       35.52       26.15      3.97 o
 -10   1   4      116.89      101.20      5.58 o
  -9   1   4      626.53      572.14      9.24 o
  -8   1   4      427.10      440.89      6.74 o
  -7   1   4       98.86      149.69      3.57 o
  -6   1   4      629.01      650.58     13.32 o
  -5   1   4      271.99      273.90      9.57 o
  -4   1   4      139.95      280.79      5.67 o
  -3   1   4       10.34       18.02      1.72 o
  -2   1   4     4146.39     4638.77     16.99 o
  -1   1   4      132.49      136.39      2.42 o
   0   1   4     2696.06     3224.57     12.70 o
   1   1   4       51.22       46.32      1.65 o
   2   1   4     9430.45     8724.34     25.44 o
   3   1   4      690.14      674.95      5.64 o
   4   1   4      510.82      559.81      5.83 o
   5   1   4       98.32       72.84      2.50 o
   6   1   4       12.12       16.96      1.91 o
   7   1   4       85.97       90.67      5.99 o
   8   1   4     1132.59     1086.57     23.16 o
   9   1   4      406.48      457.41     22.59 o
  10   1   4       25.68       29.72      5.60 o
  11   1   4        0.41       -3.05      4.78 o
  12   1   4        1.02        6.70      8.37 o
 -13   2   4        0.33       -6.73      6.73 o
 -12   2   4       82.56       85.37      5.74 o
 -11   2   4      184.01      144.12      6.85 o
 -10   2   4       44.58       50.39      4.09 o
  -9   2   4      741.51      736.94     13.82 o
  -8   2   4      959.98      912.09      9.98 o
  -7   2   4       46.32       41.90      2.38 o
  -6   2   4      426.21      484.71      6.09 o
  -5   2   4     1711.55     1759.36     16.26 o
  -4   2   4      250.63      307.38      4.10 o
  -3   2   4     6339.01     6194.55     16.66 o
  -2   2   4     2543.56     2611.77     10.65 o
  -1   2   4     6722.93     6322.57     17.50 o
   0   2   4     4012.42     3938.33     22.58 o
   1   2   4     1589.07     1534.46      7.53 o
   2   2   4      904.04      999.30      9.09 o
   3   2   4        0.08        6.33      0.76 o
   4   2   4      993.38     1073.98      7.64 o
   5   2   4      158.01      185.07      4.64 o
   6   2   4        4.56        1.57      2.07 o
   7   2   4      239.83      268.93      7.23 o
   8   2   4     1079.44     1102.92     17.71 o
   9   2   4      695.73      707.10     20.20 o
  10   2   4        7.69        8.73     13.27 o
  11   2   4      447.94      465.88     18.79 o
  12   2   4       39.88       31.36      6.59 o
 -13   3   4        0.24       -7.45      7.45 o
 -12   3   4       28.54       26.98      4.32 o
 -11   3   4      111.12      124.55      6.39 o
 -10   3   4      111.80      111.11      5.86 o
  -9   3   4        6.16        3.39      1.62 o
  -8   3   4      549.73      477.31      7.70 o
  -7   3   4       39.16       39.88      2.41 o
  -6   3   4     1002.32      940.39      8.98 o
  -5   3   4     1361.82     1376.01     12.55 o
  -4   3   4       10.33        2.57      1.38 o
  -3   3   4       77.63       53.66      1.65 o
  -2   3   4    28857.87    27587.27     64.17 o
  -1   3   4      129.64      122.05      3.04 o
   0   3   4     9996.91     9716.41     18.95 o
   1   3   4     1130.08     1001.46      8.23 o
   2   3   4     3961.31     3811.42     27.08 o
   3   3   4      428.61      397.25      6.02 o
   4   3   4     1007.52     1004.90      9.76 o
   5   3   4       84.74       80.22      3.22 o
   6   3   4       79.97      109.13      4.12 o
   7   3   4      745.08      734.61     11.98 o
   8   3   4      828.76      773.74     16.51 o
   9   3   4      144.13      159.89      7.76 o
  10   3   4        1.61        9.60      4.25 o
  11   3   4      116.14      114.93     16.12 o
  12   3   4       15.31       12.83      8.19 o
 -13   4   4       12.44       11.24      6.85 o
 -12   4   4      127.83       98.95      7.62 o
 -11   4   4      273.23      296.38      9.48 o
 -10   4   4       12.03       12.06      2.85 o
  -9   4   4      169.53      197.48      5.42 o
  -8   4   4     2215.74     2141.13     18.59 o
  -7   4   4      538.83      508.51      7.97 o
  -6   4   4        6.17        1.46      1.60 o
  -5   4   4      526.84      610.57      8.92 o
  -4   4   4      422.38      410.41      5.38 o
  -3   4   4     1637.05     1632.36     12.88 o
  -2   4   4     1385.58     1367.15      6.99 o
  -1   4   4     1020.69      972.07      5.69 o
   0   4   4     8539.94     8341.94     22.14 o
   1   4   4      290.09      309.46      3.99 o
   2   4   4      266.54      243.61      3.72 o
   3   4   4      472.49      644.15      7.85 o
   4   4   4     4428.59     4147.37     20.25 o
   5   4   4        0.06       -0.73      1.44 o
   6   4   4      172.49      173.39      5.09 o
   7   4   4      142.97      131.46      5.40 o
   8   4   4      915.12      862.82     22.15 o
   9   4   4       34.07       45.23     11.69 o
  10   4   4      166.32      172.25     11.35 o
  11   4   4       49.07       66.14      8.07 o
  12   4   4        2.53       -6.89      6.89 o
 -13   5   4        6.68        1.06      6.41 o
 -12   5   4        8.05        8.82      3.66 o
 -11   5   4       11.72       16.91      3.88 o
 -10   5   4       11.89        4.57      2.65 o
  -9   5   4       52.14       52.35      4.19 o
  -8   5   4     2221.63     2237.47     26.73 o
  -7   5   4      225.67      221.66      7.03 o
  -6   5   4        4.90        4.95      1.56 o
  -5   5   4      289.63      274.08      4.98 o
  -4   5   4      567.66      507.35      5.37 o
  -3   5   4     1022.12     1021.43      7.07 o
  -2   5   4    21420.50    21728.85     46.58 o
  -1   5   4     3887.23     4250.91     20.05 o
   0   5   4    12313.04    12507.65     42.27 o
   1   5   4      713.48      871.74      6.49 o
   2   5   4       39.60       61.79      2.16 o
   3   5   4        2.57        8.66      1.69 o
   4   5   4       31.16       27.90      2.25 o
   5   5   4       19.24       12.78      1.77 o
   6   5   4     1921.46     1916.45     20.92 o
   7   5   4     1017.12      992.25     14.47 o
   8   5   4      203.37      168.73      9.73 o
   9   5   4      121.97      108.52      8.78 o
  10   5   4      403.08      404.07     16.55 o
  11   5   4       24.96       25.19      7.40 o
  12   5   4      117.51       96.21     13.28 o
 -13   6   4      103.06       87.35     12.97 o
 -12   6   4      214.38      171.56     10.00 o
 -11   6   4      288.01      311.71      9.78 o
 -10   6   4       88.42      102.84      5.61 o
  -9   6   4       47.11       46.80      3.91 o
  -8   6   4      146.86      132.43      7.10 o
  -7   6   4      715.25      683.63     12.06 o
  -6   6   4      795.56      769.60      9.37 o
  -5   6   4      889.19      921.17      8.77 o
  -4   6   4     5062.29     5180.00     21.44 o
  -3   6   4       95.22      123.59      2.83 o
  -2   6   4     1483.77     1500.35      9.69 o
  -1   6   4      782.65      936.40      7.12 o
   0   6   4      173.78      184.20      3.36 o
   1   6   4     1118.93     1072.49      7.52 o
   2   6   4     1591.35     1740.93     12.33 o
   3   6   4      970.73     1174.53     21.35 o
   4   6   4        8.44        8.84      2.68 o
   5   6   4       39.75       12.93      1.86 o
   6   6   4      429.62      413.08      9.98 o
   7   6   4        0.97        4.85      2.89 o
   8   6   4      178.35      154.77     14.82 o
   9   6   4      268.55      249.15     12.61 o
  10   6   4       18.47       16.29      4.84 o
  11   6   4      141.79      181.23     12.41 o
  12   6   4      105.62       80.02     13.39 o
 -12   7   4      136.58      139.63     11.41 o
 -11   7   4        7.29       16.67      4.30 o
 -10   7   4       11.63        7.76      2.76 o
  -9   7   4      134.86      123.02      5.56 o
  -8   7   4       14.30       14.09      2.39 o
  -7   7   4      402.77      339.47      7.28 o
  -6   7   4       21.79       26.95      2.14 o
  -5   7   4      668.58      647.90      7.64 o
  -4   7   4      510.42      511.92      5.95 o
  -3   7   4       11.85       12.66      1.13 o
  -2   7   4       94.20      101.87      2.66 o
  -1   7   4      210.92      231.33      3.64 o
   0   7   4     1616.43     1706.78     16.86 o
   1   7   4      542.34      579.65      7.39 o
   2   7   4        3.35       10.23      1.18 o
   3   7   4      288.32      312.21      5.28 o
   4   7   4        7.53       11.73      2.08 o
   5   7   4      329.38      302.79      7.17 o
   6   7   4       74.58       69.77      5.45 o
   7   7   4       73.97       57.56      7.29 o
   8   7   4      122.64      141.28     12.32 o
   9   7   4       84.28       91.38      8.41 o
  10   7   4       41.79       27.40     11.81 o
  11   7   4      131.48      122.45     14.06 o
  12   7   4       71.27      102.62     14.59 o
 -12   8   4      239.13      302.82     22.58 o
 -11   8   4      231.11      295.22     16.23 o
 -10   8   4       79.77       90.55      5.41 o
  -9   8   4        2.01        2.44      2.19 o
  -8   8   4        2.27        1.42      2.15 o
  -7   8   4      257.31      216.35      6.09 o
  -6   8   4      700.96      702.06      9.28 o
  -5   8   4      273.45      249.48      5.01 o
  -4   8   4     1911.64     1904.55     14.56 o
  -3   8   4        1.26        3.70      1.15 o
  -2   8   4     3230.78     3302.78     14.82 o
  -1   8   4     2811.82     3119.23     13.82 o
   0   8   4      195.24      124.57      4.50 o
   1   8   4      551.36      590.71     10.73 o
   2   8   4      990.19      991.47     13.48 o
   3   8   4      388.70      415.09      5.87 o
   4   8   4       57.76       99.51      4.23 o
   5   8   4       25.06       26.20      3.45 o
   6   8   4      388.59      409.79     17.18 o
   7   8   4       35.12       30.83      6.01 o
   8   8   4       12.74       13.25      5.60 o
   9   8   4     1245.46     1199.31     36.66 o
  10   8   4        2.88        8.70      6.15 o
  11   8   4        5.88        9.42      6.46 o
  12   8   4       81.72       81.37     12.82 o
 -11   9   4       92.23       92.23      9.01 o
 -10   9   4        3.36        3.65      6.10 o
  -9   9   4        0.98        5.57      2.66 o
  -8   9   4       29.44       32.08      3.42 o
  -7   9   4     1642.25     1599.21     16.48 o
  -6   9   4       42.47       50.45      3.72 o
  -5   9   4      551.10      530.22      8.63 o
  -4   9   4      108.82       90.51      3.12 o
  -3   9   4      239.60      234.15      4.38 o
  -2   9   4     2064.80     2161.53     12.54 o
  -1   9   4     1074.54      946.65      8.55 o
   0   9   4       53.36       84.01      3.95 o
   1   9   4     1855.23     1851.78     23.37 o
   2   9   4      125.17      174.04      4.15 o
   3   9   4     2203.13     2362.81     15.56 o
   4   9   4      131.07      169.66      4.75 o
   5   9   4      436.65      446.11     16.71 o
   6   9   4      141.59      106.01      9.38 o
   7   9   4      872.79      807.06     26.32 o
   8   9   4      473.25      432.04     20.96 o
   9   9   4        0.56       -4.37      6.18 o
  10   9   4       20.09       18.26      6.99 o
  11   9   4        0.02        3.10      7.20 o
 -11  10   4       19.06       17.55      4.65 o
 -10  10   4      262.63      269.01     11.73 o
  -9  10   4        8.47        9.83      3.37 o
  -8  10   4        4.02        0.25      2.63 o
  -7  10   4     1516.27     1553.76     16.66 o
  -6  10   4        3.96       12.56      2.42 o
  -5  10   4      277.16      261.27      6.35 o
  -4  10   4        4.65        8.82      1.61 o
  -3  10   4      232.08      250.24      4.71 o
  -2  10   4     1932.08     1971.81     12.54 o
  -1  10   4     1666.49     1548.54     10.85 o
   0  10   4        6.02        5.49      0.93 o
   1  10   4       76.56       80.80      5.06 o
   2  10   4       68.37       72.05      2.95 o
   3  10   4        0.30        2.12      1.27 o
   4  10   4       58.44       43.38      2.84 o
   5  10   4        0.36        3.37      1.45 o
   6  10   4       50.18       66.48      6.04 o
   7  10   4        1.18        3.85      5.03 o
   8  10   4       17.78       20.52      5.79 o
   9  10   4       21.08       29.78      7.64 o
  10  10   4      272.04      306.41     20.51 o
  11  10   4        2.23       -2.65      6.56 o
 -11  11   4      175.81      156.75     17.08 o
 -10  11   4       30.78       38.90      6.73 o
  -9  11   4       23.02       21.96      3.97 o
  -8  11   4       84.65       95.37      7.84 o
  -7  11   4        6.52        2.61      2.26 o
  -6  11   4      888.24      939.23     14.21 o
  -5  11   4      456.70      468.52      8.65 o
  -4  11   4      908.37      912.15     10.53 o
  -3  11   4      422.28      428.06      6.72 o
  -2  11   4     1438.34     1506.12     11.43 o
  -1  11   4     1211.18     1156.95     14.58 o
   0  11   4       10.15        5.93      1.04 o
   1  11   4      267.63      289.86      7.87 o
   2  11   4      223.49      199.51      5.85 o
   3  11   4       95.53       90.75      5.50 o
   4  11   4      118.83      113.10      4.32 o
   5  11   4      713.50      568.64     17.14 o
   6  11   4       21.04       16.46      2.33 o
   7  11   4      652.98      668.37     24.41 o
   8  11   4      535.01      500.94     22.82 o
   9  11   4        6.72        5.81      5.43 o
  10  11   4      193.48      246.11     18.58 o
  11  11   4       43.26       66.07     12.05 o
 -10  12   4       78.21      102.43     10.13 o
  -9  12   4       20.56       22.06      7.16 o
  -8  12   4       77.40       81.13      6.50 o
  -7  12   4       34.31       33.89      4.39 o
  -6  12   4       89.26       83.16      4.65 o
  -5  12   4     3319.67     3201.84     33.64 o
  -4  12   4     1771.66     1766.75     16.94 o
  -3  12   4      772.02      766.02      9.23 o
  -2  12   4      132.04      122.81      3.77 o
  -1  12   4      297.34      283.16      5.13 o
   0  12   4     2005.28     1978.69     21.25 o
   1  12   4        3.85        3.44      2.04 o
   2  12   4       71.55       61.72      3.62 o
   3  12   4     1435.72     1442.38     16.20 o
   4  12   4        2.06        1.90      1.64 o
   5  12   4       38.95       32.70      3.59 o
   6  12   4       11.68       12.58      1.62 o
   7  12   4       81.35       81.53      9.23 o
   8  12   4       52.68       51.43      8.51 o
   9  12   4      300.27      314.15     19.64 o
  10  12   4        5.38        7.65      6.46 o
 -10  13   4       59.10       72.07     12.05 o
  -9  13   4      206.42      230.96     10.49 o
  -8  13   4       23.04       25.04      5.04 o
  -7  13   4      552.22      525.36     14.45 o
  -6  13   4      280.60      266.10      8.06 o
  -5  13   4      322.50      316.81      8.51 o
  -4  13   4      144.49      148.39      7.13 o
  -3  13   4       58.46       70.79      3.38 o
  -2  13   4      305.78      358.28      8.86 o
  -1  13   4        4.57        4.79      1.46 o
   0  13   4     1171.54     1160.95     16.91 o
   1  13   4       10.80        9.51      5.27 o
   2  13   4      274.28      283.10      7.70 o
   3  13   4        0.81        5.78      2.17 o
   4  13   4       41.10       41.34      3.19 o
   5  13   4      263.97      270.65     21.22 o
   6  13   4        4.34       10.85      5.52 o
   7  13   4        1.78       -2.86      4.70 o
   8  13   4       47.57       60.32      9.25 o
   9  13   4       71.52       74.99      9.90 o
  10  13   4        0.88       -6.92      6.92 o
 -10  14   4      133.04      157.98     16.77 o
  -9  14   4       13.18       10.89      4.59 o
  -8  14   4        0.32       -1.21      7.72 o
  -7  14   4        8.07        1.73      3.67 o
  -6  14   4       15.54        6.43      4.03 o
  -5  14   4      226.29      212.99      7.85 o
  -4  14   4      241.02      248.06      6.58 o
  -3  14   4       33.38       33.63      4.07 o
  -2  14   4       39.87       34.53      2.51 o
  -1  14   4       65.67       64.40      2.93 o
   0  14   4      749.24      711.27     13.79 o
   1  14   4        7.12        4.69      4.22 o
   2  14   4      679.58      719.69     12.56 o
   3  14   4      872.68      858.76     19.45 o
   4  14   4        6.53        6.02      2.01 o
   5  14   4      267.52      264.39     11.07 o
   6  14   4       30.75       24.98      4.71 o
   7  14   4       66.13       51.90      6.20 o
   8  14   4       26.60       26.87      6.96 o
   9  14   4        2.15       -4.02      6.23 o
  -9  15   4       32.49       34.62      9.93 o
  -8  15   4       29.95       20.12      5.48 o
  -7  15   4       74.80       63.89      7.03 o
  -6  15   4       18.61       11.53      4.04 o
  -5  15   4     1030.00     1087.05     24.95 o
  -4  15   4      106.33      105.73      6.78 o
  -3  15   4       84.37      100.16      6.23 o
  -2  15   4      135.63      138.45      4.58 o
  -1  15   4        0.28        4.37      1.43 o
   0  15   4      100.65      121.88      7.80 o
   1  15   4       99.32       96.05      5.57 o
   2  15   4        7.01        1.62      1.94 o
   3  15   4        1.20        3.94      1.93 o
   4  15   4      536.31      561.04     15.57 o
   5  15   4       79.29       72.77      6.53 o
   6  15   4       51.00       40.68      5.69 o
   7  15   4      168.22      165.71     24.99 o
   8  15   4      148.68      188.84     17.95 o
  -9  16   4       32.67       41.15     10.31 o
  -8  16   4        0.22       -2.15      4.31 o
  -7  16   4      560.98      575.89     19.86 o
  -6  16   4      610.39      642.48     20.53 o
  -5  16   4      151.06      141.52      9.97 o
  -4  16   4       69.19       65.50      7.10 o
  -3  16   4      143.17      147.01      7.17 o
  -2  16   4        1.85        2.90      3.06 o
  -1  16   4      371.52      379.63     17.92 o
   0  16   4      479.31      465.74     24.08 o
   1  16   4      359.00      345.44     13.23 o
   2  16   4      656.47      715.46     14.59 o
   3  16   4      267.77      288.49      9.69 o
   4  16   4      390.79      412.46     13.73 o
   5  16   4       50.61       53.72      5.70 o
   6  16   4      100.20       96.85     12.15 o
   7  16   4        0.00        0.74      5.87 o
   8  16   4      259.38      239.44     20.24 o
  -8  17   4        2.03        3.04      4.79 o
  -7  17   4      116.71      137.43     10.63 o
  -6  17   4       39.13       64.47      8.01 o
  -5  17   4      496.33      509.05     18.56 o
  -4  17   4       81.98       82.74      7.71 o
  -3  17   4      162.49      161.44     11.18 o
  -2  17   4        4.09       -6.83      6.90 o
  -1  17   4      270.04      245.49     10.73 o
   0  17   4       14.21       16.52      3.89 o
   1  17   4       39.24       23.53      4.73 o
   2  17   4       51.73       57.33      5.46 o
   3  17   4        0.12        2.63      2.55 o
   4  17   4        3.14       -4.41      5.30 o
   5  17   4       27.76       28.86      5.29 o
   6  17   4        3.75        3.85      6.10 o
   7  17   4        4.00       -0.05      5.61 o
  -7  18   4      248.20      243.14     14.00 o
  -6  18   4      142.10      156.48     19.89 o
  -5  18   4       37.73       42.81     10.81 o
  -4  18   4       35.53       29.32      7.22 o
  -3  18   4       66.27       73.93      8.36 o
  -2  18   4        9.95        0.51      6.34 o
  -1  18   4       36.40       41.30     10.21 o
   0  18   4        1.30        7.86      7.90 o
   1  18   4       21.96       23.88      4.55 o
   2  18   4      108.31       94.47     22.28 o
   3  18   4       98.55      116.60     11.83 o
   4  18   4       22.14       23.47      5.35 o
   5  18   4      209.71      243.70     13.54 o
   6  18   4      157.44      143.24     15.19 o
   7  18   4        1.63       11.56      6.98 o
  -7  19   4        7.26        7.78      6.96 o
  -6  19   4      326.30      361.83     16.83 o
  -5  19   4        9.78        7.42      4.57 o
  -4  19   4      101.39      119.91      9.92 o
  -3  19   4       86.13       85.07     12.80 o
  -2  19   4      107.86      117.34     14.94 o
  -1  19   4       53.15       45.36     11.09 o
   0  19   4      320.41      304.96     22.72 o
   1  19   4       36.09       22.62      8.73 o
   2  19   4       19.99       20.01      9.32 o
   3  19   4      144.82      149.47     16.63 o
   4  19   4       20.13       17.93      7.50 o
   5  19   4      254.30      251.30     19.23 o
   6  19   4        8.72       23.14      8.05 o
  -5  20   4       17.21       15.14      6.32 o
  -4  20   4       14.97        5.26      6.41 o
 -13   0   5       41.84       30.96      6.85 o
 -11   0   5       16.37       12.75      4.36 o
  -9   0   5        2.52       11.05      4.15 o
  -7   0   5       81.86       95.63      8.72 o
  -5   0   5     6168.71     6212.83     55.98 o
  -3   0   5     1672.23     1578.85     16.77 o
  -1   0   5     5343.80     5167.65     39.31 o
   1   0   5      268.27      259.65      4.75 o
   3   0   5       21.23       51.58      4.65 o
   5   0   5      679.40      681.56     10.36 o
   7   0   5     3786.65     3546.16     32.41 o
   9   0   5     3315.42     3231.14     60.41 o
  11   0   5       54.04       46.06     10.74 o
 -13   1   5       90.94      118.25     13.29 o
 -12   1   5      212.77      216.24      8.77 o
 -11   1   5       12.82       10.49      2.90 o
 -10   1   5     1055.56     1074.79     17.00 o
  -9   1   5       39.67       42.09      3.77 o
  -8   1   5     2644.82     2709.39     23.81 o
  -7   1   5      303.09      320.84      6.46 o
  -6   1   5      885.07      839.11     10.60 o
  -5   1   5     1006.84     1077.93     10.99 o
  -4   1   5     2805.72     2973.26     18.39 o
  -3   1   5      199.00      210.80      4.45 o
  -2   1   5     1456.73     1604.76      8.80 o
  -1   1   5     1377.49     1157.44      8.96 o
   0   1   5      998.50      960.56      7.82 o
   1   1   5     1582.61     1647.06      8.95 o
   2   1   5     4892.88     4999.57     17.16 o
   3   1   5      432.48      420.46      5.11 o
   4   1   5     2382.90     2606.44     13.27 o
   5   1   5      722.45      820.97      7.94 o
   6   1   5      682.97      735.38      8.23 o
   7   1   5     2143.54     2159.41     30.40 o
   8   1   5      137.98      135.03      6.42 o
   9   1   5      106.24       93.13      8.24 o
  10   1   5      412.12      383.63     16.23 o
  11   1   5      415.44      429.13     18.10 o
  12   1   5       22.30       17.99      5.75 o
 -13   2   5      108.87      123.88     14.04 o
 -12   2   5      267.83      260.35      9.58 o
 -11   2   5      265.73      274.19      9.27 o
 -10   2   5       61.50       60.10      4.48 o
  -9   2   5      157.31      105.57      8.69 o
  -8   2   5       53.13       71.78      6.51 o
  -7   2   5       24.72       39.14      2.51 o
  -6   2   5      111.72      109.73      4.45 o
  -5   2   5       23.57       41.71      2.47 o
  -4   2   5       75.23       67.00      2.48 o
  -3   2   5    17276.87    17840.59     39.96 o
  -2   2   5     1800.38     1615.94     10.44 o
  -1   2   5      894.47      964.18      7.24 o
   0   2   5       60.39       45.76      1.92 o
   1   2   5      478.50      446.45      4.45 o
   2   2   5      144.61      131.56      3.17 o
   3   2   5       12.12       35.41      2.69 o
   4   2   5     1988.77     2238.65     11.21 o
   5   2   5     3065.79     3402.36     21.57 o
   6   2   5     1355.43     1287.38     13.16 o
   7   2   5       90.19       97.35      5.43 o
   8   2   5      433.05      465.03     11.67 o
   9   2   5      889.44      859.66     22.34 o
  10   2   5      104.74       98.71      8.94 o
  11   2   5      132.45      126.92     13.10 o
  12   2   5        4.81        8.44      7.19 o
 -13   3   5       10.54       29.38      7.74 o
 -12   3   5       60.52       72.85      5.52 o
 -11   3   5        0.92        0.10      3.17 o
 -10   3   5       68.91       58.39      5.20 o
  -9   3   5     1078.91     1112.33     16.33 o
  -8   3   5        3.28        3.94      1.22 o
  -7   3   5     1847.07     1898.69     13.45 o
  -6   3   5      702.36      744.41      7.62 o
  -5   3   5     2133.91     2449.26     13.02 o
  -4   3   5     5151.71     5572.24     45.85 o
  -3   3   5     6626.05     7221.45     23.37 o
  -2   3   5     9868.38    10369.91     31.88 o
  -1   3   5     1342.78     1563.13      7.25 o
   0   3   5       29.84       61.26      4.00 o
   1   3   5        9.29       33.68      1.91 o
   2   3   5     4423.04     4536.07     22.79 o
   3   3   5      326.59      279.37      5.90 o
   4   3   5      197.16      165.53      4.39 o
   5   3   5      637.18      792.24      9.66 o
   6   3   5        3.74        6.74      1.72 o
   7   3   5        6.65       10.76      2.30 o
   8   3   5       29.74       36.81      4.07 o
   9   3   5       40.63       25.21      5.28 o
  10   3   5      307.33      291.51     14.26 o
  11   3   5      215.09      193.89     12.41 o
  12   3   5      238.44      233.61     20.78 o
 -13   4   5      200.89      217.61     18.78 o
 -12   4   5       63.11       65.32      5.27 o
 -11   4   5       44.09       53.22      4.64 o
 -10   4   5       17.24       11.72      3.57 o
  -9   4   5      319.89      313.47      8.51 o
  -8   4   5      414.36      375.45      7.38 o
  -7   4   5       19.70       15.04      2.05 o
  -6   4   5      527.17      543.06      7.51 o
  -5   4   5     1509.59     1531.80     11.02 o
  -4   4   5     3788.52     3830.28     16.37 o
  -3   4   5     2186.04     2079.02     16.64 o
  -2   4   5        6.38       15.22      1.16 o
  -1   4   5     1820.59     1872.70     10.53 o
   0   4   5     2942.29     2697.31     14.31 o
   1   4   5     3802.03     4044.63     32.05 o
   2   4   5      369.68      452.48      5.66 o
   3   4   5     5998.08     6383.44     24.71 o
   4   4   5      894.82      934.07     10.68 o
   5   4   5        0.06        5.03      1.49 o
   6   4   5        1.27        7.60      1.98 o
   7   4   5       89.72       86.99      4.51 o
   8   4   5      691.93      638.05     14.19 o
   9   4   5        9.26        3.26      3.84 o
  10   4   5       46.01       38.80      6.27 o
  11   4   5        9.96       15.06      5.60 o
  12   4   5      169.72      201.96     18.61 o
 -13   5   5      142.38      143.08     14.92 o
 -12   5   5        9.75        7.64      3.71 o
 -11   5   5       11.18       13.40      3.79 o
 -10   5   5        6.81        0.28      2.54 o
  -9   5   5       40.89       35.94      3.13 o
  -8   5   5      188.16      181.19      8.10 o
  -7   5   5      292.37      293.57      5.79 o
  -6   5   5      216.35      251.55      5.10 o
  -5   5   5      275.58      268.24      5.16 o
  -4   5   5        0.20        3.54      1.24 o
  -3   5   5     1135.23     1153.37      7.91 o
  -2   5   5     1385.12     1502.96      8.88 o
  -1   5   5        9.68        7.95      1.00 o
   0   5   5     2877.61     2795.00     14.93 o
   1   5   5      885.11      805.78      5.60 o
   2   5   5      289.88      368.28      3.72 o
   3   5   5      913.12      955.50     11.85 o
   4   5   5        3.06       22.06      2.05 o
   5   5   5     4547.02     4862.25     28.48 o
   6   5   5       19.32       22.44      2.57 o
   7   5   5      759.72      738.28     12.71 o
   8   5   5      179.80      144.07      9.02 o
   9   5   5      245.99      250.23     12.61 o
  10   5   5      255.22      252.02     21.75 o
  11   5   5      221.09      239.53     15.01 o
  12   5   5      132.81      140.50     16.32 o
 -12   6   5      131.36      145.53      9.46 o
 -11   6   5        2.43       -2.86      2.86 o
 -10   6   5        1.03        0.41      2.60 o
  -9   6   5        8.31       10.38      2.34 o
  -8   6   5      207.50      206.03      7.68 o
  -7   6   5      373.78      406.17      7.64 o
  -6   6   5     1682.43     1638.71     13.26 o
  -5   6   5      282.52      263.75      5.08 o
  -4   6   5     2559.49     2650.73     13.49 o
  -3   6   5     1392.16     1465.29      8.86 o
  -2   6   5     2532.48     2930.75     12.27 o
  -1   6   5    17432.97    17961.05     30.76 o
   0   6   5     1093.44     1216.63     14.33 o
   1   6   5      150.48      224.41      4.05 o
   2   6   5      748.06      715.45     13.92 o
   3   6   5     6435.30     7207.76     28.06 o
   4   6   5     1448.15     1447.74     19.08 o
   5   6   5     2940.20     2860.95     21.29 o
   6   6   5       58.86       56.05      4.05 o
   7   6   5      220.33      220.59      9.63 o
   8   6   5      111.18      109.68     11.16 o
   9   6   5        0.07       -4.16      4.27 o
  10   6   5       40.94       38.98      6.51 o
  11   6   5      150.06      166.98     12.04 o
  12   6   5      193.62      183.45     17.89 o
 -12   7   5      258.93      268.80     14.98 o
 -11   7   5      113.82      134.52      8.61 o
 -10   7   5       11.90       10.88      2.80 o
  -9   7   5       89.47       86.29      4.69 o
  -8   7   5     2360.20     2378.57     21.85 o
  -7   7   5      643.68      636.92      9.88 o
  -6   7   5       68.70       75.24      3.22 o
  -5   7   5     1766.66     1573.77     12.65 o
  -4   7   5        4.37        2.44      1.31 o
  -3   7   5        3.38        1.55      0.98 o
  -2   7   5     1596.83     1564.48     10.53 o
  -1   7   5     3649.00     4200.64     21.15 o
   0   7   5     5585.12     5542.91     23.70 o
   1   7   5     2792.12     2829.34     12.97 o
   2   7   5     1302.80     1323.98     13.18 o
   3   7   5     2571.20     2646.30     28.11 o
   4   7   5       43.29       56.51      5.04 o
   5   7   5      203.35      187.72      6.36 o
   6   7   5     1049.62     1047.97     19.02 o
   7   7   5      497.78      474.49     19.80 o
   8   7   5       94.62       99.44     10.77 o
   9   7   5       40.92       29.72      6.99 o
  10   7   5      122.10       99.86     11.88 o
  11   7   5       14.79       17.93      8.43 o
  12   7   5      206.39      232.05     20.36 o
 -12   8   5      166.98      183.62     17.99 o
 -11   8   5      138.97      128.22      8.65 o
 -10   8   5      295.78      275.42     16.14 o
  -9   8   5       19.05       11.60      2.54 o
  -8   8   5      125.98      103.04      5.13 o
  -7   8   5      528.24      493.50      9.06 o
  -6   8   5      464.50      476.22      7.75 o
  -5   8   5      592.62      565.73      7.90 o
  -4   8   5        0.37        2.74      1.17 o
  -3   8   5      269.70      232.48      4.29 o
  -2   8   5     4356.05     4207.20     18.06 o
  -1   8   5     1846.39     1933.14     11.55 o
   0   8   5     2507.40     2399.21     15.06 o
   1   8   5     1766.49     1884.03     12.42 o
   2   8   5     1338.55     1341.75     11.16 o
   3   8   5       34.41       18.47      1.78 o
   4   8   5      170.90      142.07      3.72 o
   5   8   5       41.54       39.99      5.38 o
   6   8   5      140.05      131.33      7.05 o
   7   8   5     2119.54     2083.90     41.33 o
   8   8   5      910.52      856.50     29.10 o
   9   8   5      369.23      337.89     20.00 o
  10   8   5        1.02       -5.84      5.84 o
  11   8   5       65.88       68.56     11.20 o
 -11   9   5      193.50      201.30     13.18 o
 -10   9   5       24.03       22.82      6.80 o
  -9   9   5       31.90       26.93      3.32 o
  -8   9   5       94.18       81.65      4.70 o
  -7   9   5     2955.22     2881.57     22.15 o
  -6   9   5        2.46       11.93      2.18 o
  -5   9   5       95.76       94.50      3.63 o
  -4   9   5      528.02      506.06      6.92 o
  -3   9   5      383.41      379.69      5.63 o
  -2   9   5      227.57      177.72      3.77 o
  -1   9   5        2.46        1.95      1.14 o
   0   9   5       17.04       12.46      1.45 o
   1   9   5       89.55      117.17      3.61 o
   2   9   5      163.56      167.14      4.03 o
   3   9   5        0.76        0.46      0.99 o
   4   9   5       28.05       28.89      1.39 o
   5   9   5        0.04        5.04      3.39 o
   6   9   5       10.81       11.86      4.63 o
   7   9   5      545.23      509.92     21.02 o
   8   9   5      455.42      413.00     20.35 o
   9   9   5      106.21       91.36     11.76 o
  10   9   5      317.17      351.03     21.69 o
  11   9   5        0.08        1.51      5.88 o
 -11  10   5      158.99      182.80     10.44 o
 -10  10   5        0.34        7.09      5.06 o
  -9  10   5      106.67      103.09      5.64 o
  -8  10   5       98.25       87.94      5.14 o
  -7  10   5       23.48       24.98      2.73 o
  -6  10   5       62.87       75.12      3.89 o
  -5  10   5      294.56      274.96      6.57 o
  -4  10   5     1252.80     1231.24     12.79 o
  -3  10   5     1121.37     1264.15     10.57 o
  -2  10   5     3888.73     4013.79     22.99 o
  -1  10   5      986.88     1058.67     10.17 o
   0  10   5      131.91      183.26      6.22 o
   1  10   5      467.80      490.04      7.60 o
   2  10   5      352.18      406.22      6.55 o
   3  10   5       37.38       42.34      2.72 o
   4  10   5     1456.68     1457.19     21.47 o
   5  10   5      212.14      195.52      5.48 o
   6  10   5     1403.56     1331.49     31.07 o
   7  10   5       43.78       30.66      5.88 o
   8  10   5       42.96       50.83      8.00 o
   9  10   5       21.76       22.18      6.75 o
  10  10   5      289.23      379.76     22.81 o
  11  10   5       46.15       47.98      9.50 o
 -11  11   5      171.83      191.07     13.11 o
 -10  11   5       95.02      121.65      8.80 o
  -9  11   5      312.13      309.60      9.73 o
  -8  11   5       81.75       92.44      6.34 o
  -7  11   5        5.62        4.47      2.34 o
  -6  11   5       71.28       73.09      4.41 o
  -5  11   5      364.71      368.31      7.96 o
  -4  11   5      144.51      154.57      4.88 o
  -3  11   5      147.77      169.57      4.38 o
  -2  11   5      351.76      354.67      5.70 o
  -1  11   5     1110.74     1133.30     12.27 o
   0  11   5       80.85       66.67      4.13 o
   1  11   5       85.55       96.80      6.20 o
   2  11   5      583.65      607.33     11.15 o
   3  11   5      161.77      152.66      5.05 o
   4  11   5       30.27       36.18      2.53 o
   5  11   5       12.17       15.18      3.10 o
   6  11   5      245.25      251.59      7.09 o
   7  11   5     1224.50     1273.53     33.19 o
   8  11   5       19.09       20.00      5.81 o
   9  11   5      149.46      143.87     13.61 o
  10  11   5        4.13       17.95      7.98 o
 -10  12   5       23.11       27.32      6.51 o
  -9  12   5        6.70       10.61      3.55 o
  -8  12   5      115.39      111.45      7.01 o
  -7  12   5      135.04      133.04      7.41 o
  -6  12   5     1767.68     1808.47     32.04 o
  -5  12   5       60.46       54.33      3.66 o
  -4  12   5        5.96        3.21      1.86 o
  -3  12   5     2309.21     2435.20     16.89 o
  -2  12   5      343.30      357.20      6.34 o
  -1  12   5     1170.02     1103.64     12.99 o
   0  12   5     1354.43     1389.94     28.42 o
   1  12   5       38.95       45.46      4.22 o
   2  12   5       69.16       59.29      3.51 o
   3  12   5      666.90      674.97     10.86 o
   4  12   5      462.13      431.65      8.34 o
   5  12   5        6.82        2.89      2.92 o
   6  12   5     1466.53     1507.46     26.61 o
   7  12   5      595.07      586.77     22.84 o
   8  12   5      128.82      107.08     11.44 o
   9  12   5       66.92       56.43      9.07 o
  10  12   5       68.29       52.91      9.33 o
 -10  13   5      126.61      140.93     16.21 o
  -9  13   5      126.02      154.38      8.56 o
  -8  13   5        7.27       10.56      3.38 o
  -7  13   5       41.68       36.17      4.77 o
  -6  13   5      224.26      236.25      7.80 o
  -5  13   5      712.98      697.38     11.14 o
  -4  13   5     1090.54     1084.67     13.26 o
  -3  13   5      296.35      318.18      6.33 o
  -2  13   5     1069.93     1003.92     13.34 o
  -1  13   5     1185.12     1233.04     11.22 o
   0  13   5       24.38       15.18      2.67 o
   1  13   5        2.22        3.84      3.14 o
   2  13   5      375.01      393.06      8.80 o
   3  13   5       21.50       20.71      2.61 o
   4  13   5      408.18      410.72      8.65 o
   5  13   5       20.32       18.19      3.84 o
   6  13   5       51.19       41.97      5.95 o
   7  13   5      671.06      647.68     18.89 o
   8  13   5       24.87       14.94      4.68 o
   9  13   5        0.80       -3.51      5.64 o
  -9  14   5       23.32       22.12      8.18 o
  -8  14   5      329.15      373.72     12.97 o
  -7  14   5        1.46       -0.12      3.27 o
  -6  14   5       90.27      100.50      6.76 o
  -5  14   5        1.31        2.48      2.35 o
  -4  14   5      500.52      477.85      9.99 o
  -3  14   5        4.17        4.73      2.32 o
  -2  14   5       37.33       37.50      3.42 o
  -1  14   5        7.78        9.59      1.64 o
   0  14   5       19.44       20.81      3.17 o
   1  14   5      101.93       96.31      6.34 o
   2  14   5       78.62       79.82      4.39 o
   3  14   5       29.52       31.52      3.08 o
   4  14   5      231.82      224.90     12.14 o
   5  14   5      159.91      146.79      8.51 o
   6  14   5       48.85       40.83      5.18 o
   7  14   5      247.64      245.15     12.19 o
   8  14   5       37.31       29.39      9.14 o
  -9  15   5      154.52      158.77     16.99 o
  -8  15   5        2.87        4.04      4.20 o
  -7  15   5       24.76       11.15      4.37 o
  -6  15   5       10.00       22.01      4.89 o
  -5  15   5      332.34      325.10     24.70 o
  -4  15   5      188.15      196.85     11.24 o
  -3  15   5      322.42      321.89      8.34 o
  -2  15   5       16.83       17.73      2.25 o
  -1  15   5       29.68       25.91      2.14 o
   0  15   5     1038.62     1014.71     15.86 o
   1  15   5       86.09       85.40      5.41 o
   2  15   5       11.31       13.04      2.47 o
   3  15   5       84.15       76.50      5.82 o
   4  15   5       14.87       13.11      3.45 o
   5  15   5       12.56       14.26      3.97 o
   6  15   5      112.46      130.38      8.78 o
   7  15   5       38.52       45.36      9.72 o
   8  15   5      184.61      200.82     18.89 o
  -8  16   5        0.79        1.47      7.42 o
  -7  16   5        5.96        4.23     11.31 o
  -6  16   5       54.39       61.99      7.47 o
  -5  16   5      219.02      264.94     28.03 o
  -4  16   5      425.01      421.89     16.62 o
  -3  16   5       69.85       64.28      6.49 o
  -2  16   5        4.84        5.55      2.21 o
  -1  16   5        9.26        6.04      3.86 o
   0  16   5     1694.53     1729.63     28.86 o
   1  16   5        0.01       -0.14      4.61 o
   2  16   5       93.93       91.59      5.55 o
   3  16   5      497.98      508.91     14.31 o
   4  16   5       71.28       73.31      6.05 o
   5  16   5        0.90        7.14      5.45 o
   6  16   5      171.69      146.94     14.89 o
   7  16   5       70.75       76.04     12.08 o
   8  16   5      191.25      184.51     18.51 o
  -8  17   5      135.23      159.37     11.46 o
  -7  17   5       81.77       84.30      8.35 o
  -6  17   5       11.34        5.02      4.22 o
  -5  17   5       38.72       38.23      9.95 o
  -4  17   5      165.39      167.60      8.98 o
  -3  17   5        0.06       -2.21      6.77 o
  -2  17   5      361.61      370.31     14.40 o
  -1  17   5      358.24      310.75     12.47 o
   0  17   5      154.96      169.86     12.95 o
   1  17   5      425.07      440.16     11.45 o
   2  17   5        8.18       10.47      6.97 o
   3  17   5      108.86      125.55      9.17 o
   4  17   5      104.78      127.14      9.75 o
   5  17   5        1.63       -0.81      5.13 o
   6  17   5      211.91      221.49     18.54 o
   7  17   5        0.29        1.19      6.12 o
  -7  18   5       73.90       65.64      7.71 o
  -6  18   5      225.69      243.19     13.82 o
  -5  18   5        0.12        1.42      4.86 o
  -4  18   5       11.54        3.38      7.33 o
  -3  18   5      168.15      170.94     16.66 o
  -2  18   5      209.26      227.18     18.85 o
  -1  18   5        7.27        7.58      6.91 o
   0  18   5       27.08       39.54      5.22 o
   1  18   5        1.33       -2.10      3.74 o
   2  18   5       34.44       53.62     13.82 o
   3  18   5      570.36      611.72     20.29 o
   4  18   5        5.15        6.15      4.34 o
   5  18   5       17.31       21.15      7.11 o
   6  18   5       71.21       60.12     10.99 o
   7  18   5       10.95        7.51      6.93 o
  -6  19   5       35.53       37.93      6.91 o
  -5  19   5        1.76       -3.67      7.66 o
  -4  19   5      115.07      106.67     13.49 o
  -3  19   5        4.54       -6.29      9.51 o
  -2  19   5      112.34       99.53     13.41 o
  -1  19   5      211.95      174.66     17.42 o
   0  19   5       39.54       24.98     10.50 o
   1  19   5        5.22       -7.47      7.47 o
   2  19   5        0.67       -1.59      7.47 o
   3  19   5        7.27        7.82     10.42 o
   4  19   5       34.12       26.37      7.61 o
   5  19   5      102.42      112.91     13.71 o
  -5  20   5      159.03      173.78     17.21 o
  -4  20   5        0.57       -6.96      6.96 o
 -12   0   6      249.42      233.46     13.10 o
 -10   0   6        0.27       -2.34      4.19 o
  -8   0   6     1959.45     2129.33     30.26 o
  -6   0   6      291.31      302.43     10.39 o
  -4   0   6     3168.80     3021.54     63.43 o
  -2   0   6      608.04      494.69      9.76 o
   0   0   6     4043.85     4059.66     24.88 o
   2   0   6      381.32      317.72      7.46 o
   4   0   6      253.65      351.80      6.97 o
   6   0   6     3150.51     2932.79     23.50 o
   8   0   6       82.22       64.63      9.81 o
  10   0   6      172.92      184.82     16.28 o
 -13   1   6       54.98       62.09      7.29 o
 -12   1   6       34.55       36.86      4.56 o
 -11   1   6       75.61       71.55      5.20 o
 -10   1   6      729.35      749.80     14.45 o
  -9   1   6     1149.43     1098.97     16.49 o
  -8   1   6      280.30      258.23      7.73 o
  -7   1   6       44.65       44.75      3.01 o
  -6   1   6      233.44      232.10      5.76 o
  -5   1   6       80.79       56.70      3.14 o
  -4   1   6      832.81      916.31      9.37 o
  -3   1   6      516.85      494.68      6.65 o
  -2   1   6     1512.72     1322.31     10.56 o
  -1   1   6      210.74      189.90      4.22 o
   0   1   6      204.84      192.86      3.93 o
   1   1   6     1862.61     1808.23     12.03 o
   2   1   6      291.51      299.73      5.09 o
   3   1   6      244.00      234.36      6.11 o
   4   1   6        0.12        7.72      1.05 o
   5   1   6      765.09      853.35      8.20 o
   6   1   6        0.92        3.68      2.02 o
   7   1   6      553.35      554.04     11.59 o
   8   1   6       44.43       36.65      4.37 o
   9   1   6        0.04       -3.48      4.21 o
  10   1   6       21.57       21.74      5.29 o
  11   1   6        1.67        1.70      5.16 o
  12   1   6        8.49       24.71      8.94 o
 -13   2   6       48.23       55.19     10.23 o
 -12   2   6      202.30      228.44      9.02 o
 -11   2   6      124.20      144.72      6.99 o
 -10   2   6      105.83      110.70      6.03 o
  -9   2   6      189.81      202.43      7.34 o
  -8   2   6      967.56      934.03     14.33 o
  -7   2   6        4.22       10.76      2.15 o
  -6   2   6      174.79      157.91      4.83 o
  -5   2   6      160.81      147.00      4.28 o
  -4   2   6      332.49      489.65      9.71 o
  -3   2   6      884.91      885.34      7.26 o
  -2   2   6       40.18       91.08      2.49 o
  -1   2   6     3217.88     3246.57     18.94 o
   0   2   6      119.26      129.68      3.30 o
   1   2   6     1878.85     1890.91     10.69 o
   2   2   6      841.49      829.44      7.21 o
   3   2   6     1472.39     1565.63     14.18 o
   4   2   6      970.80      928.33      7.48 o
   5   2   6      298.06      287.08      5.06 o
   6   2   6      123.12       96.77      3.85 o
   7   2   6     2980.38     2929.70     27.06 o
   8   2   6      786.22      830.94     15.49 o
   9   2   6      208.12      211.91     14.12 o
  10   2   6      258.72      243.78     13.03 o
  11   2   6        1.85        9.17      4.61 o
  12   2   6        2.85        6.54      6.99 o
 -13   3   6        0.07       -4.08      7.68 o
 -12   3   6        0.11       -0.07      3.03 o
 -11   3   6      256.07      256.09      9.14 o
 -10   3   6      258.01      254.40      8.66 o
  -9   3   6      223.78      200.40      7.22 o
  -8   3   6      464.90      455.69     12.10 o
  -7   3   6       25.77       29.53      3.12 o
  -6   3   6     1380.81     1377.47     13.95 o
  -5   3   6      488.26      531.61      9.12 o
  -4   3   6     1417.32     1669.34     10.40 o
  -3   3   6       72.80       62.31      2.08 o
  -2   3   6     1013.67     1024.00     10.70 o
  -1   3   6        6.53       26.62      1.44 o
   0   3   6     8035.52     7494.48     29.09 o
   1   3   6      105.00       94.23      2.17 o
   2   3   6       34.50       37.45      1.66 o
   3   3   6     2774.43     2865.35     16.21 o
   4   3   6       34.73       19.07      1.92 o
   5   3   6      333.76      332.39      6.42 o
   6   3   6      226.95      228.61      5.86 o
   7   3   6      456.34      443.87     11.00 o
   8   3   6     1915.33     1876.02     28.27 o
   9   3   6      300.96      290.83     13.37 o
  10   3   6       61.03       55.17      7.25 o
  11   3   6       76.08       83.81      8.85 o
  12   3   6        0.27        6.33      6.44 o
 -13   4   6      213.52      221.27     18.27 o
 -12   4   6      129.73      136.60      7.35 o
 -11   4   6      149.12      148.96      7.14 o
 -10   4   6        0.00       -1.32      2.85 o
  -9   4   6       29.40       29.78      1.96 o
  -8   4   6      472.84      450.98     10.14 o
  -7   4   6       56.90       72.88      2.78 o
  -6   4   6       63.14       42.73      2.17 o
  -5   4   6      318.17      263.92      5.78 o
  -4   4   6     3390.83     3451.83     17.47 o
  -3   4   6      397.40      430.63      5.23 o
  -2   4   6     1203.38     1302.80      8.08 o
  -1   4   6     4040.52     4001.45     23.23 o
   0   4   6       89.32      116.90      2.73 o
   1   4   6      409.71      460.34      5.14 o
   2   4   6      249.81      201.45      2.93 o
   3   4   6     1061.98     1148.88      9.39 o
   4   4   6      501.36      479.90      7.76 o
   5   4   6        9.19        3.81      1.52 o
   6   4   6      372.47      379.38      8.32 o
   7   4   6       14.72       11.01      2.73 o
   8   4   6      711.25      670.85     14.60 o
   9   4   6      101.84       99.39      9.48 o
  10   4   6      111.87      100.93      8.99 o
  11   4   6        7.72        9.11      4.40 o
  12   4   6      495.69      597.54     31.23 o
 -13   5   6       31.38       32.82      8.54 o
 -12   5   6       33.53       26.39      5.02 o
 -11   5   6       21.85       19.03      3.59 o
 -10   5   6      209.15      223.15      8.15 o
  -9   5   6      444.51      435.08     11.40 o
  -8   5   6       35.40       38.08      4.48 o
  -7   5   6     1529.56     1392.19     12.20 o
  -6   5   6       51.30       45.39      2.37 o
  -5   5   6      460.42      387.94      5.93 o
  -4   5   6      623.89      629.61      7.08 o
  -3   5   6      580.16      657.47      6.65 o
  -2   5   6      266.75      295.24      4.00 o
  -1   5   6       12.48       31.11      1.31 o
   0   5   6       47.79       73.08      2.53 o
   1   5   6      293.00      281.40      3.90 o
   2   5   6      144.84      176.54      3.48 o
   3   5   6      493.83      568.48      6.55 o
   4   5   6      141.37      109.12      3.93 o
   5   5   6        0.01        0.96      1.71 o
   6   5   6      202.20      170.06      6.45 o
   7   5   6        0.61       -1.05      2.43 o
   8   5   6        7.88       12.53      3.92 o
   9   5   6      183.01      170.82     10.62 o
  10   5   6        4.49        1.54      4.30 o
  11   5   6       44.09       57.35     16.49 o
  12   5   6       10.87        9.04      7.46 o
 -12   6   6      164.11      155.20      9.64 o
 -11   6   6      520.29      513.90     12.88 o
 -10   6   6        9.56        7.94      2.80 o
  -9   6   6       37.23       35.31      3.74 o
  -8   6   6       23.59       23.86      3.42 o
  -7   6   6     1267.11     1172.34     11.78 o
  -6   6   6     3202.36     3174.28     21.40 o
  -5   6   6       17.67       10.56      1.30 o
  -4   6   6      866.12      929.01      9.28 o
  -3   6   6      331.89      316.23      5.29 o
  -2   6   6     1818.05     1841.42     10.28 o
  -1   6   6     2589.05     2574.65     14.20 o
   0   6   6       24.37       27.30      1.60 o
   1   6   6       50.46      123.10      2.75 o
   2   6   6      186.15      194.90      5.81 o
   3   6   6     1528.96     1696.93     11.11 o
   4   6   6     1172.60     1258.71     12.92 o
   5   6   6      718.99      738.73     13.53 o
   6   6   6        1.86        3.33      2.02 o
   7   6   6     1242.87     1182.53     21.87 o
   8   6   6     1063.17     1045.76     31.52 o
   9   6   6       29.75       24.81      7.09 o
  10   6   6      985.66     1007.13     35.79 o
  11   6   6       80.43       96.73     13.00 o
  12   6   6        4.76       -0.05      6.47 o
 -12   7   6        8.56        5.47      6.00 o
 -11   7   6       49.44       35.93      4.06 o
 -10   7   6      168.88      193.88      9.67 o
  -9   7   6        9.27        7.65      2.45 o
  -8   7   6       23.59       26.67      3.12 o
  -7   7   6        0.40       13.83      2.33 o
  -6   7   6      730.94      739.80      9.30 o
  -5   7   6      860.82      902.37      8.76 o
  -4   7   6     1427.27     1519.65     10.80 o
  -3   7   6     3618.72     3923.76     20.22 o
  -2   7   6      386.42      498.43      6.50 o
  -1   7   6      886.73     1004.32      8.42 o
   0   7   6      257.65      226.83      7.29 o
   1   7   6       65.99       63.84      3.20 o
   2   7   6       27.14       39.05      2.78 o
   3   7   6      265.56      293.31      4.85 o
   4   7   6      550.67      559.65      7.20 o
   5   7   6      114.23      133.87      5.43 o
   6   7   6      306.00      315.38     10.52 o
   7   7   6       23.74       31.90      6.23 o
   8   7   6       18.63       25.27      5.67 o
   9   7   6      397.31      380.69     20.65 o
  10   7   6       10.38       19.03      8.32 o
  11   7   6       11.79       17.85      7.48 o
  12   7   6       61.31       33.32      9.77 o
 -12   8   6       12.64        3.34      7.82 o
 -11   8   6      228.72      234.66     11.17 o
 -10   8   6       68.74       73.63      6.51 o
  -9   8   6       41.72       35.80      3.58 o
  -8   8   6      311.47      349.80      8.81 o
  -7   8   6     2601.70     2535.85     20.26 o
  -6   8   6     1568.00     1520.65     13.65 o
  -5   8   6      109.01       91.72      3.11 o
  -4   8   6       84.46       49.37      2.75 o
  -3   8   6       22.91       11.88      1.49 o
  -2   8   6     1915.74     2087.81     12.82 o
  -1   8   6     2889.22     2666.27     11.86 o
   0   8   6     1951.69     1899.34     22.30 o
   1   8   6        0.03        5.41      1.02 o
   2   8   6        3.83       10.69      1.86 o
   3   8   6      129.11      104.59      5.60 o
   4   8   6      730.82      793.15      9.27 o
   5   8   6      755.01      759.86     20.60 o
   6   8   6      889.86      773.92     16.38 o
   7   8   6      176.76      180.55     12.87 o
   8   8   6      205.79      198.20     14.24 o
   9   8   6        3.90       -3.36      4.79 o
  10   8   6        4.71       -7.43      7.43 o
  11   8   6        3.77       10.94      6.49 o
 -11   9   6       72.67       88.14      7.39 o
 -10   9   6        1.79       13.87      4.07 o
  -9   9   6       29.83       36.57      3.64 o
  -8   9   6       29.85       34.95      3.52 o
  -7   9   6     2287.45     2107.06     19.05 o
  -6   9   6     1858.46     1850.70     15.48 o
  -5   9   6      304.74      297.75      5.54 o
  -4   9   6      868.65      842.82      9.53 o
  -3   9   6       86.65       75.00      2.86 o
  -2   9   6     1537.62     1649.86     12.77 o
  -1   9   6     2353.83     2579.32     12.25 o
   0   9   6     2148.25     2208.97     16.02 o
   1   9   6       58.11       55.04      2.55 o
   2   9   6     1245.85     1197.95     13.44 o
   3   9   6      364.92      435.49      7.51 o
   4   9   6      112.83       93.27      3.49 o
   5   9   6      724.34      686.57     11.26 o
   6   9   6      532.97      491.47     18.58 o
   7   9   6       63.53       56.97      7.76 o
   8   9   6      153.40      166.02     13.47 o
   9   9   6       51.43       43.11      8.38 o
  10   9   6       15.84        4.97      5.54 o
  11   9   6       32.69       33.70      9.28 o
 -11  10   6      199.81      243.47     11.87 o
 -10  10   6       97.09      127.42      8.54 o
  -9  10   6        2.18        0.05      2.59 o
  -8  10   6      474.68      485.22     11.14 o
  -7  10   6       63.75       68.33      5.88 o
  -6  10   6      550.81      477.86      8.24 o
  -5  10   6      225.02      229.90      5.48 o
  -4  10   6        1.36        2.10      1.62 o
  -3  10   6        0.12        3.77      1.24 o
  -2  10   6      142.47      145.20      4.80 o
  -1  10   6       71.19       69.25      2.69 o
   0  10   6      259.71      280.31      5.11 o
   1  10   6      830.51      844.11      9.61 o
   2  10   6      449.71      478.59      8.01 o
   3  10   6     1515.95     1429.54     19.16 o
   4  10   6       81.59       82.76      8.89 o
   5  10   6       66.33       67.42      3.03 o
   6  10   6      722.09      660.90     12.33 o
   7  10   6      736.47      717.88     24.53 o
   8  10   6       66.25       68.25      9.27 o
   9  10   6      109.07       93.46     11.35 o
  10  10   6       22.10       24.64      7.99 o
  11  10   6      435.26      506.10     27.26 o
 -11  11   6      170.00      162.20     17.07 o
 -10  11   6      385.25      422.87     14.83 o
  -9  11   6       31.06       30.62      4.10 o
  -8  11   6        0.49       -0.22      2.68 o
  -7  11   6        0.75        2.38      4.15 o
  -6  11   6       83.19       87.33      5.39 o
  -5  11   6      203.62      199.84      5.37 o
  -4  11   6      117.95      110.86      4.62 o
  -3  11   6       26.90       25.18      2.17 o
  -2  11   6      266.13      240.92      5.05 o
  -1  11   6        2.76        4.53      1.36 o
   0  11   6       72.32       78.96      3.61 o
   1  11   6      446.84      463.58      8.22 o
   2  11   6      177.79      178.05      5.92 o
   3  11   6      104.72       94.78      5.39 o
   4  11   6      632.21      672.25     14.98 o
   5  11   6       86.83       94.14      6.31 o
   6  11   6        0.07        0.01      1.34 o
   7  11   6       15.69        7.88      4.74 o
   8  11   6       21.45        4.85      4.51 o
   9  11   6        7.77       24.94      7.52 o
  10  11   6        7.66        5.40      5.82 o
 -10  12   6      117.04      130.60     11.19 o
  -9  12   6       15.34       33.28      6.28 o
  -8  12   6       28.38       34.95      4.46 o
  -7  12   6       78.50       80.46      6.08 o
  -6  12   6      921.50      857.43     14.40 o
  -5  12   6     1653.26     1637.13     15.32 o
  -4  12   6       22.37       16.27      2.37 o
  -3  12   6      272.31      285.29      6.33 o
  -2  12   6      115.37      130.03      4.24 o
  -1  12   6       12.46       25.94      2.43 o
   0  12   6        0.23        0.67      2.01 o
   1  12   6       28.01       31.25      2.63 o
   2  12   6       66.26       72.89      3.69 o
   3  12   6       53.54       52.29      3.30 o
   4  12   6       18.81       16.72      3.53 o
   5  12   6       96.68       76.27      5.89 o
   6  12   6       84.14       81.30      8.88 o
   7  12   6        0.69        1.94      3.37 o
   8  12   6      176.90      181.11     13.93 o
   9  12   6      133.98      138.58     13.44 o
 -10  13   6        0.86        4.55      7.17 o
  -9  13   6        0.18        1.12      5.64 o
  -8  13   6       36.26       27.96      4.30 o
  -7  13   6       12.52       10.04      3.56 o
  -6  13   6     1094.07     1068.76     19.94 o
  -5  13   6       68.23       68.26      3.61 o
  -4  13   6        2.07        8.17      2.04 o
  -3  13   6       11.77        6.82      1.71 o
  -2  13   6      943.90      910.50     11.17 o
  -1  13   6      175.82      189.95      3.71 o
   0  13   6      176.98      182.29      5.91 o
   1  13   6      255.57      269.88      7.13 o
   2  13   6      496.87      492.16      9.51 o
   3  13   6     1883.13     1950.52     20.87 o
   4  13   6       12.24       12.82      3.95 o
   5  13   6      142.24      131.60      7.78 o
   6  13   6      161.52      178.23      9.63 o
   7  13   6      129.94      139.21      9.01 o
   8  13   6      172.20      164.23     10.46 o
  -9  14   6       88.74       87.08     13.20 o
  -8  14   6        4.13        4.23      3.31 o
  -7  14   6       55.59       65.43      5.93 o
  -6  14   6        3.58       12.73      3.62 o
  -5  14   6       41.72       37.31      4.37 o
  -4  14   6        9.67       16.39      2.36 o
  -3  14   6      372.26      369.88      8.23 o
  -2  14   6       60.67       47.49      3.86 o
  -1  14   6      505.00      451.08      8.40 o
   0  14   6      157.84      152.70      5.27 o
   1  14   6       40.24       43.36      3.34 o
   2  14   6      124.32      122.58      5.18 o
   3  14   6       45.97       38.23      3.56 o
   4  14   6       10.91        8.87      2.98 o
   5  14   6       32.23       25.50      4.52 o
   6  14   6       17.19       16.53      3.91 o
   7  14   6       21.18       27.96      7.86 o
   8  14   6      131.94      205.11     18.61 o
  -9  15   6       21.00       17.89      7.89 o
  -8  15   6        1.07        2.02      3.57 o
  -7  15   6        7.58       15.42      3.89 o
  -6  15   6      394.06      378.74     17.37 o
  -5  15   6       69.62       61.03      5.52 o
  -4  15   6      140.87      147.97     13.94 o
  -3  15   6      249.68      229.21     10.27 o
  -2  15   6      114.04      129.43      5.46 o
  -1  15   6      136.69      116.95      6.15 o
   0  15   6      186.76      185.21      9.91 o
   1  15   6      101.32      100.89      4.93 o
   2  15   6       14.02       21.70      2.81 o
   3  15   6      102.18       98.50      6.30 o
   4  15   6       24.12       25.56      5.30 o
   5  15   6      112.11      115.72     11.56 o
   6  15   6      117.45      121.61     14.05 o
   7  15   6      286.04      295.72     21.83 o
   8  15   6      162.74      178.22     18.02 o
  -8  16   6       43.02       51.58      6.60 o
  -7  16   6        4.86        2.53      5.01 o
  -6  16   6      232.32      212.28     12.30 o
  -5  16   6      379.62      332.97     15.10 o
  -4  16   6      886.43      917.23     34.17 o
  -3  16   6       16.37       11.65      6.58 o
  -2  16   6      885.69      851.85     28.63 o
  -1  16   6       20.42       25.83      4.99 o
   0  16   6        3.48        6.06      3.77 o
   1  16   6      100.98       94.36      5.43 o
   2  16   6       76.93       88.60      5.96 o
   3  16   6      519.21      500.74     23.48 o
   4  16   6       86.32       75.37     10.69 o
   5  16   6      376.22      380.47     22.83 o
   6  16   6       67.93       72.61     11.50 o
   7  16   6        0.02       -0.38      6.19 o
  -8  17   6       74.23       76.35     14.84 o
  -7  17   6       15.21       14.31      4.61 o
  -6  17   6      355.39      406.50     24.96 o
  -5  17   6       34.77       48.57      9.85 o
  -4  17   6       47.85       56.74      9.63 o
  -3  17   6       19.51       14.68      6.32 o
  -2  17   6       58.10       49.50      5.91 o
  -1  17   6      121.96      128.73      8.61 o
   0  17   6       22.51       27.24      5.06 o
   1  17   6       75.18       63.12      6.77 o
   2  17   6       28.91       28.98      5.69 o
   3  17   6      486.55      475.75     23.23 o
   4  17   6        4.59       -2.73      5.80 o
   5  17   6        0.14       -6.86      6.98 o
   6  17   6       77.61       91.76     12.62 o
   7  17   6       35.91       25.32      8.76 o
  -7  18   6       17.81       26.90      9.92 o
  -6  18   6        0.01       -1.86      5.95 o
  -5  18   6       78.70       86.22     12.22 o
  -4  18   6        3.38        6.74      6.82 o
  -3  18   6       62.26       70.76     11.61 o
  -2  18   6        0.33       -7.40      7.40 o
  -1  18   6       64.11       72.13     11.90 o
   0  18   6       61.12       72.62     11.01 o
   1  18   6        0.04        3.16      8.34 o
   2  18   6       37.85       40.73      5.98 o
   3  18   6      132.92      158.05     10.82 o
   4  18   6        6.27       -1.51      5.54 o
   5  18   6       55.92       51.32      9.72 o
   6  18   6        7.47       -7.94      7.94 o
  -6  19   6        0.27       14.91      7.52 o
  -5  19   6      123.09      103.56     13.59 o
  -4  19   6       80.22       76.41      8.40 o
  -3  19   6      199.35      213.90     19.48 o
  -2  19   6        0.79       -4.90      6.57 o
  -1  19   6        9.17       -0.61      7.44 o
   0  19   6      115.84      114.28     14.82 o
   1  19   6      130.07      109.81     15.38 o
   2  19   6      412.69      428.40     17.30 o
   3  19   6      204.28      192.09     15.79 o
   4  19   6        8.07        4.60      5.35 o
   5  19   6       14.86       16.68      7.06 o
  -5  20   6      122.08      144.40     15.78 o
  -4  20   6       28.04       23.58      7.13 o
 -13   0   7        6.27       15.51      6.99 o
 -11   0   7      136.65      131.77      9.63 o
  -9   0   7      344.81      340.90     13.42 o
  -7   0   7      885.38     1025.07     16.59 o
  -5   0   7     1297.51     1361.03     20.02 o
  -3   0   7     1461.97     1973.16     20.56 o
  -1   0   7       57.27       95.70      4.65 o
   1   0   7      313.72      317.74     15.96 o
   3   0   7    13736.85    14985.11     58.36 o
   5   0   7     1955.78     2080.42     21.77 o
   7   0   7     1767.13     1595.07     29.47 o
   9   0   7      346.67      307.97     19.48 o
  11   0   7       48.38       37.23      9.80 o
 -13   1   7       35.42       46.54      8.72 o
 -12   1   7       38.18       38.17      4.45 o
 -11   1   7      172.09      180.79      9.43 o
 -10   1   7      101.35       91.93      7.25 o
  -9   1   7       13.22       15.63      3.48 o
  -8   1   7      165.22      155.22      6.26 o
  -7   1   7        3.40       14.06      2.57 o
  -6   1   7     3391.54     3329.22     24.83 o
  -5   1   7     1498.40     1641.67     15.25 o
  -4   1   7      755.59      824.56     10.14 o
  -3   1   7       97.21      122.75      3.80 o
  -2   1   7      851.35      875.31     13.85 o
  -1   1   7     2657.92     2627.22     15.66 o
   0   1   7       38.39       37.97      2.08 o
   1   1   7        7.44       18.68      1.39 o
   2   1   7     1852.85     2122.68     16.07 o
   3   1   7     1383.00     1600.73     11.91 o
   4   1   7      228.95      221.24      4.00 o
   5   1   7     2532.81     2350.20     16.07 o
   6   1   7      276.46      261.41      5.10 o
   7   1   7     1885.65     1910.66     20.90 o
   8   1   7      679.79      687.76     13.85 o
   9   1   7       34.60       30.28      5.40 o
  10   1   7       16.09        5.60      4.44 o
  11   1   7        8.30        6.77      7.67 o
 -13   2   7       13.58       17.23      5.28 o
 -12   2   7       43.21       37.09      4.25 o
 -11   2   7      258.83      255.72      9.29 o
 -10   2   7      910.72      889.47     15.90 o
  -9   2   7      500.93      468.18     11.08 o
  -8   2   7       22.36       19.26      3.35 o
  -7   2   7      496.94      471.58      9.90 o
  -6   2   7       43.38       40.19      2.53 o
  -5   2   7       49.48       58.66      3.23 o
  -4   2   7       54.24       66.55      3.12 o
  -3   2   7       84.95      112.12      3.18 o
  -2   2   7     1534.30     1545.48     11.80 o
  -1   2   7      122.01       70.16      2.26 o
   0   2   7       65.44       90.31      3.01 o
   1   2   7       70.62       99.56      2.55 o
   2   2   7     2167.34     2699.08     22.88 o
   3   2   7      432.79      466.93      6.39 o
   4   2   7       95.07      126.46      3.14 o
   5   2   7      426.57      462.63      5.96 o
   6   2   7       23.15       22.43      2.12 o
   7   2   7        5.68        8.02      2.63 o
   8   2   7      865.61      820.34     15.51 o
   9   2   7        5.87        0.93      3.87 o
  10   2   7      169.66      168.88     11.19 o
  11   2   7        7.67       15.70      5.54 o
 -13   3   7        7.10       -7.75      7.93 o
 -12   3   7      318.97      366.17     11.46 o
 -11   3   7      210.06      227.18      8.80 o
 -10   3   7      145.74      133.57      6.58 o
  -9   3   7       40.27       45.11      4.07 o
  -8   3   7      191.57      202.69      9.49 o
  -7   3   7      493.64      479.91     10.11 o
  -6   3   7       13.17        6.27      1.59 o
  -5   3   7      406.93      393.49      7.74 o
  -4   3   7     2684.43     2864.72     15.89 o
  -3   3   7     6560.37     6581.20     21.48 o
  -2   3   7        1.63        5.10      1.05 o
  -1   3   7       58.37       58.84      1.93 o
   0   3   7      319.63      305.36      5.21 o
   1   3   7       10.20       10.36      1.30 o
   2   3   7      418.03      408.79      5.16 o
   3   3   7       10.66        3.57      1.16 o
   4   3   7      112.11      101.50      3.90 o
   5   3   7      132.28       85.88      3.78 o
   6   3   7     1456.68     1482.35     16.19 o
   7   3   7      354.35      337.67      9.78 o
   8   3   7        0.03       -0.15      2.88 o
   9   3   7       14.20        6.17      3.75 o
  10   3   7      107.37      121.31      9.68 o
  11   3   7      117.72      110.96     10.23 o
  12   3   7       48.29       71.88     12.62 o
 -13   4   7      263.05      292.58     21.52 o
 -12   4   7       46.89       34.23      4.11 o
 -11   4   7       32.01       33.12      4.11 o
 -10   4   7        0.95       -1.79      2.82 o
  -9   4   7      467.71      429.17     12.81 o
  -8   4   7      407.30      376.54     11.30 o
  -7   4   7     1598.50     1542.24     18.03 o
  -6   4   7       78.64       88.68      4.37 o
  -5   4   7      257.60      276.22      4.84 o
  -4   4   7      359.67      454.45      5.89 o
  -3   4   7      858.68      924.61      8.04 o
  -2   4   7     8478.78     8865.21     31.48 o
  -1   4   7      297.44      418.81      4.87 o
   0   4   7     3740.21     3605.80     25.53 o
   1   4   7       81.03       82.18      2.03 o
   2   4   7      372.04      471.78      5.68 o
   3   4   7      558.35      526.83      6.57 o
   4   4   7     5541.72     5539.31     24.26 o
   5   4   7        0.66        2.66      1.59 o
   6   4   7     1061.22     1094.34     15.74 o
   7   4   7     2234.07     2288.20     29.67 o
   8   4   7       29.70       29.51      3.89 o
   9   4   7      234.08      196.03     11.36 o
  10   4   7      128.75      141.29     10.39 o
  11   4   7        0.02       -2.52      5.93 o
  12   4   7       14.67       28.76      8.82 o
 -13   5   7      109.66      146.95     15.99 o
 -12   5   7        4.92       -0.14      3.22 o
 -11   5   7      292.90      318.24     10.32 o
 -10   5   7        0.65        2.81      3.11 o
  -9   5   7      388.08      355.32     13.66 o
  -8   5   7      832.91      865.46     17.10 o
  -7   5   7      549.83      523.24     10.73 o
  -6   5   7      156.34      170.86      5.30 o
  -5   5   7      781.47      755.72      8.35 o
  -4   5   7     3165.07     3282.51     17.28 o
  -3   5   7      851.34      845.89      7.64 o
  -2   5   7       35.21       48.65      1.66 o
  -1   5   7      328.71      370.44      6.21 o
   0   5   7       50.69       66.74      2.74 o
   1   5   7      542.84      575.75      5.87 o
   2   5   7     1279.25     1374.33      7.87 o
   3   5   7       44.80       38.17      2.35 o
   4   5   7       57.06       52.50      2.47 o
   5   5   7      841.49      809.39     12.78 o
   6   5   7       30.61       27.65      3.09 o
   7   5   7     1024.44      984.44     19.97 o
   8   5   7      336.56      293.30     17.28 o
   9   5   7       23.06        7.33      5.54 o
  10   5   7      194.23      225.08     17.62 o
  11   5   7       13.28        7.65      7.25 o
  12   5   7      108.16      112.14     15.05 o
 -12   6   7      142.73      145.71     19.12 o
 -11   6   7      123.30      116.59      6.68 o
 -10   6   7        2.98        2.77      3.50 o
  -9   6   7      691.73      690.44     16.46 o
  -8   6   7     1047.62      988.30     18.54 o
  -7   6   7     2117.73     2162.90     21.79 o
  -6   6   7      125.27      144.02      4.91 o
  -5   6   7       87.84       76.42      2.93 o
  -4   6   7      484.47      433.39      6.19 o
  -3   6   7     4642.04     4818.72     21.14 o
  -2   6   7       45.45       84.82      2.15 o
  -1   6   7     2869.38     3003.39     21.60 o
   0   6   7     1442.68     1491.07     11.60 o
   1   6   7      324.40      243.89      3.89 o
   2   6   7     5855.92     5950.23     20.60 o
   3   6   7      131.62      131.31      3.70 o
   4   6   7      151.54      125.06      3.39 o
   5   6   7     3722.55     3763.83     41.07 o
   6   6   7       13.60        9.08      2.24 o
   7   6   7      526.47      532.79     20.77 o
   8   6   7      155.94      133.74     11.83 o
   9   6   7      648.00      600.02     25.96 o
  10   6   7       14.23       13.60      6.58 o
  11   6   7       18.24       -4.91      6.20 o
 -12   7   7        0.62        1.31      4.67 o
 -11   7   7        0.06        3.46      3.16 o
 -10   7   7       26.39       38.26      6.31 o
  -9   7   7       15.03       22.61      4.25 o
  -8   7   7     2032.33     2059.32     26.88 o
  -7   7   7       31.08       33.52      3.12 o
  -6   7   7      137.11      144.72      4.97 o
  -5   7   7      260.30      252.82      5.25 o
  -4   7   7     1208.57     1200.00     11.31 o
  -3   7   7       61.06       79.23      2.91 o
  -2   7   7     1368.28     1315.52     12.31 o
  -1   7   7       68.36       38.56      2.16 o
   0   7   7      167.38      165.59      3.67 o
   1   7   7     2471.57     2502.13     22.63 o
   2   7   7        5.32       12.88      1.03 o
   3   7   7      730.73      769.64      8.46 o
   4   7   7      642.77      717.15      7.83 o
   5   7   7      199.50      173.19      5.01 o
   6   7   7     1627.11     1580.48     23.07 o
   7   7   7        0.99        1.18      3.95 o
   8   7   7        0.01        4.25      5.01 o
   9   7   7       28.23       25.15      6.82 o
  10   7   7       94.15       77.19     10.75 o
  11   7   7        3.01        3.14      6.76 o
 -11   8   7        1.44        7.44      3.59 o
 -10   8   7        6.43       -0.83      3.59 o
  -9   8   7       23.61       26.82      4.69 o
  -8   8   7       62.34       57.86      4.08 o
  -7   8   7       59.77       53.35      3.69 o
  -6   8   7       30.82       35.04      2.47 o
  -5   8   7      418.08      412.83      6.86 o
  -4   8   7      368.03      387.03      6.66 o
  -3   8   7        2.47        8.66      1.96 o
  -2   8   7     4193.23     4215.19     26.10 o
  -1   8   7      518.48      613.70     10.77 o
   0   8   7      108.00       94.76      3.39 o
   1   8   7     1629.23     1724.67     17.14 o
   2   8   7       43.26       22.56      2.24 o
   3   8   7       39.45       27.39      1.63 o
   4   8   7       43.99       36.28      2.45 o
   5   8   7      115.25      130.24      4.32 o
   6   8   7      669.10      708.76     11.92 o
   7   8   7      494.46      509.61     20.55 o
   8   8   7      103.49       96.29      9.96 o
   9   8   7      185.66      182.80     15.14 o
  10   8   7       44.14       48.47      9.45 o
  11   8   7       37.78       51.72      9.71 o
 -11   9   7        3.45        6.59      4.50 o
 -10   9   7       47.65       44.06      5.67 o
  -9   9   7       89.15       83.67      4.96 o
  -8   9   7        0.14        2.65      2.20 o
  -7   9   7       11.08        9.19      2.31 o
  -6   9   7      475.21      413.44      7.45 o
  -5   9   7      206.38      210.82      5.14 o
  -4   9   7       58.56       45.16      2.99 o
  -3   9   7      445.99      484.44      7.48 o
  -2   9   7        5.44        8.60      1.41 o
  -1   9   7       44.57       56.24      2.02 o
   0   9   7     1415.01     1393.38     22.28 o
   1   9   7       24.42       38.08      3.50 o
   2   9   7     1853.16     1932.49     16.29 o
   3   9   7       37.63       30.56      2.98 o
   4   9   7     2359.76     2182.63     51.77 o
   5   9   7       26.80       35.47      2.65 o
   6   9   7      369.74      376.96      9.90 o
   7   9   7      287.85      253.91     14.50 o
   8   9   7       20.95       20.73      6.05 o
   9   9   7        3.09        8.57      5.12 o
  10   9   7       33.71       47.03      8.88 o
  11   9   7        7.85       11.67      6.53 o
 -11  10   7       21.60       24.71      4.90 o
 -10  10   7      174.73      184.72      9.92 o
  -9  10   7       35.93       37.96      4.96 o
  -8  10   7      486.73      504.44     11.36 o
  -7  10   7      436.24      406.47      9.88 o
  -6  10   7      155.44      153.39      4.81 o
  -5  10   7        8.36        1.34      1.68 o
  -4  10   7       29.76       30.89      2.71 o
  -3  10   7       64.99       77.63      3.06 o
  -2  10   7       17.94       23.77      2.47 o
  -1  10   7       38.63       47.47      2.08 o
   0  10   7     1172.12     1217.99     15.83 o
   1  10   7       90.55       71.90      2.95 o
   2  10   7        0.58        3.36      2.99 o
   3  10   7      170.16      180.72      6.70 o
   4  10   7      690.00      712.20     19.49 o
   5  10   7      206.34      191.09      5.72 o
   6  10   7      458.23      450.79      9.22 o
   7  10   7      126.95      130.95      6.38 o
   8  10   7        8.32       12.04      4.81 o
   9  10   7       10.65        9.89      5.07 o
  10  10   7        0.01       13.37      6.58 o
 -11  11   7       57.33       62.54     12.16 o
 -10  11   7        0.31       -1.91      3.98 o
  -9  11   7        2.49       -3.38      5.52 o
  -8  11   7      181.02      160.65      6.84 o
  -7  11   7     1301.79     1243.20     20.51 o
  -6  11   7       17.24       12.77      2.80 o
  -5  11   7      575.08      560.75      9.72 o
  -4  11   7        7.13        8.78      1.90 o
  -3  11   7      201.44      182.68      5.00 o
  -2  11   7     1081.23     1065.41     11.15 o
  -1  11   7       21.52       17.07      1.40 o
   0  11   7       57.48       64.00      2.76 o
   1  11   7       81.64       81.21     11.15 o
   2  11   7      574.99      575.05     17.35 o
   3  11   7        1.09        0.93      2.04 o
   4  11   7       19.23       20.50      3.26 o
   5  11   7      356.92      348.86     11.65 o
   6  11   7      413.57      351.45     22.47 o
   7  11   7        6.03        9.00      4.29 o
   8  11   7       22.06       23.26      5.03 o
   9  11   7        0.97        3.08      5.36 o
 -10  12   7       45.90       23.82      8.27 o
  -9  12   7       48.03       60.05     10.00 o
  -8  12   7       49.18       40.80      5.04 o
  -7  12   7       34.59       38.86      4.66 o
  -6  12   7      218.80      244.84      7.96 o
  -5  12   7      418.35      400.43      8.48 o
  -4  12   7      176.70      184.36      6.08 o
  -3  12   7       92.47       79.60      7.61 o
  -2  12   7      648.59      678.90      9.34 o
  -1  12   7      552.52      557.48      8.81 o
   0  12   7      177.24      220.31      5.79 o
   1  12   7        1.22        2.13      1.52 o
   2  12   7      726.48      680.41     12.40 o
   3  12   7       19.87       20.90      3.03 o
   4  12   7      132.37      122.66      6.59 o
   5  12   7      135.98      158.31      8.11 o
   6  12   7      876.16      883.73     20.15 o
   7  12   7      120.45      126.62     10.16 o
   8  12   7      118.07      128.96      9.23 o
   9  12   7      114.32      118.21     15.02 o
  -9  13   7        1.01        5.68      4.50 o
  -8  13   7      256.73      261.57     13.26 o
  -7  13   7      102.97       98.44      6.70 o
  -6  13   7        5.85        5.40      5.33 o
  -5  13   7        0.17        1.53      2.02 o
  -4  13   7      237.43      207.54      6.68 o
  -3  13   7        1.53        6.84      1.94 o
  -2  13   7     1693.53     1667.91     15.14 o
  -1  13   7      916.83      827.78     22.32 o
   0  13   7      168.88      172.53      5.50 o
   1  13   7        5.35        3.67      1.59 o
   2  13   7      137.97      144.34      6.16 o
   3  13   7      599.71      561.71     15.39 o
   4  13   7       33.45       26.32      3.85 o
   5  13   7      704.31      687.63     16.66 o
   6  13   7        0.39        4.97      3.04 o
   7  13   7       29.86       32.68      7.22 o
   8  13   7       28.26       25.28      8.12 o
  -9  14   7        5.22       17.73      8.04 o
  -8  14   7      125.79      107.41      9.46 o
  -7  14   7      192.70      204.22     12.59 o
  -6  14   7        0.10        6.28      4.33 o
  -5  14   7      354.13      366.07     12.12 o
  -4  14   7      209.78      209.42      6.82 o
  -3  14   7      334.01      302.04      7.01 o
  -2  14   7      251.89      248.95      7.70 o
  -1  14   7       23.35       18.85      2.35 o
   0  14   7        3.45        3.33      1.69 o
   1  14   7       72.14       71.54      3.91 o
   2  14   7        5.19       10.04      2.23 o
   3  14   7      105.80      105.66     10.38 o
   4  14   7       37.86       36.10      5.50 o
   5  14   7      302.51      291.06     11.62 o
   6  14   7       61.47       46.83      9.42 o
   7  14   7        1.67        5.95      6.21 o
   8  14   7        6.62        4.43      6.20 o
  -9  15   7        4.75        0.16      6.53 o
  -8  15   7       32.79       28.69      5.77 o
  -7  15   7        0.31        3.30      4.46 o
  -6  15   7        6.10        6.10      4.99 o
  -5  15   7      294.35      305.97     12.42 o
  -4  15   7      197.65      184.64     10.93 o
  -3  15   7       33.36       37.19      4.93 o
  -2  15   7        1.58        3.83      3.27 o
  -1  15   7      278.42      292.48     12.16 o
   0  15   7      179.61      168.24      9.80 o
   1  15   7      138.18      119.60      5.98 o
   2  15   7      568.93      581.68     13.11 o
   3  15   7       92.19      103.31      6.04 o
   4  15   7       10.87       10.76      6.13 o
   5  15   7      312.84      311.98     20.63 o
   6  15   7       16.88       19.10      7.88 o
   7  15   7        7.97        0.15      6.46 o
  -8  16   7       27.06       22.62      7.16 o
  -7  16   7        3.37       -4.95      5.77 o
  -6  16   7      331.63      382.19     23.75 o
  -5  16   7       23.45       20.21      4.78 o
  -4  16   7      530.78      498.53     25.31 o
  -3  16   7        0.70       10.65      3.74 o
  -2  16   7       49.97       45.13      8.16 o
  -1  16   7       83.85       91.30      7.47 o
   0  16   7      308.02      339.59     14.77 o
   1  16   7      443.11      440.48     20.93 o
   2  16   7      149.78      142.49     12.91 o
   3  16   7       54.67       46.84      8.56 o
   4  16   7        3.61        7.80      6.04 o
   5  16   7       21.65       22.44      8.05 o
   6  16   7       37.43       42.57      9.20 o
   7  16   7      188.64      202.29     19.08 o
  -7  17   7       53.77       59.26     11.52 o
  -6  17   7      111.95      112.93     14.15 o
  -5  17   7       16.62       16.26      7.78 o
  -4  17   7       69.37       54.83      9.49 o
  -3  17   7       20.45       20.62      4.62 o
  -2  17   7      394.41      364.59     14.06 o
  -1  17   7      608.71      603.94     18.28 o
   0  17   7      204.77      218.93     11.59 o
   1  17   7     1006.92      997.51     24.47 o
   2  17   7      465.17      445.69     22.54 o
   3  17   7        0.66       -5.21      5.45 o
   4  17   7      137.43      144.59     14.43 o
   5  17   7        3.94        7.42      6.89 o
   6  17   7       20.74       14.30      6.88 o
  -6  18   7       35.69       27.92      8.72 o
  -5  18   7       14.68       17.89      8.53 o
  -4  18   7      151.27      159.27     16.31 o
  -3  18   7        7.36       -8.20      8.20 o
  -2  18   7      192.18      190.08     17.77 o
  -1  18   7        1.43        4.23      3.84 o
   0  18   7       16.85       19.48      4.84 o
   1  18   7      130.73      133.60      9.82 o
   2  18   7       35.37       33.75      6.25 o
   3  18   7       78.83      106.05     14.99 o
   4  18   7      204.10      223.63     18.02 o
   5  18   7       98.73      113.85     13.81 o
   6  18   7        3.94       -0.05      5.87 o
  -6  19   7        4.71        5.24      6.82 o
  -5  19   7       12.87        7.68      7.60 o
  -4  19   7       18.35       14.83      7.27 o
  -3  19   7      636.58      630.40     32.16 o
  -2  19   7      309.67      309.10     22.66 o
  -1  19   7      178.83      192.28     18.80 o
   0  19   7        9.91       24.11     10.08 o
   1  19   7      152.97      158.06     17.02 o
   2  19   7       60.04       78.23     10.46 o
   3  19   7        2.52       -3.99      5.83 o
   4  19   7        0.26       -9.02      9.02 o
   5  19   7       26.48       18.18      7.26 o
  -4  20   7       11.19        6.69      6.37 o
 -12   0   8       99.89      103.47      9.44 o
 -10   0   8       75.83       83.99      7.82 o
  -8   0   8     5134.94     5085.53    103.98 o
  -6   0   8     1313.05     1331.57     21.87 o
  -4   0   8        0.18       -2.18      3.22 o
  -2   0   8     4598.17     4475.99     43.04 o
   0   0   8      423.62      462.11      9.86 o
   2   0   8     1436.10     1422.53     17.47 o
   4   0   8     2163.56     2352.92     21.12 o
   6   0   8     1863.39     1893.11     19.41 o
   8   0   8     1874.23     1829.09     24.96 o
  10   0   8      164.67      150.42     15.08 o
 -13   1   8       16.98       25.57      5.42 o
 -12   1   8       66.11       65.30      5.49 o
 -11   1   8       88.88       97.87      6.03 o
 -10   1   8       72.86       71.09      6.92 o
  -9   1   8     1760.48     1784.05     21.53 o
  -8   1   8     1314.63     1254.82     23.23 o
  -7   1   8      313.06      284.54      7.86 o
  -6   1   8      702.08      638.12      9.68 o
  -5   1   8       49.93       32.66      3.12 o
  -4   1   8     1662.02     1903.88     27.47 o
  -3   1   8      851.27     1016.98     10.85 o
  -2   1   8      216.86      202.40      4.23 o
  -1   1   8      312.18      274.94      5.50 o
   0   1   8       31.30       14.63      1.66 o
   1   1   8     4651.76     4939.30     19.32 o
   2   1   8       77.61       33.00      2.23 o
   3   1   8        0.80       10.19      2.03 o
   4   1   8        4.99       15.07      1.63 o
   5   1   8      144.35      142.29      3.61 o
   6   1   8        8.52        2.47      1.27 o
   7   1   8      159.25      159.67      5.80 o
   8   1   8     2229.26     2179.55     24.55 o
   9   1   8      787.42      754.95     21.53 o
  10   1   8       21.57       33.04      6.43 o
  11   1   8       31.68       33.81      6.30 o
 -13   2   8      211.83      227.33     13.05 o
 -12   2   8       13.78        4.82      3.62 o
 -11   2   8       42.40       47.15      4.92 o
 -10   2   8      162.18      174.74      7.52 o
  -9   2   8        9.50       10.97      3.11 o
  -8   2   8        0.00       14.02      3.64 o
  -7   2   8      134.38      117.84      5.28 o
  -6   2   8     1604.83     1507.51     14.83 o
  -5   2   8       12.38        5.77      2.08 o
  -4   2   8     3192.38     3270.35     14.50 o
  -3   2   8     2111.44     2325.64     18.80 o
  -2   2   8      208.91      237.85      4.98 o
  -1   2   8       80.00      101.74      3.42 o
   0   2   8     7239.14     7244.57     33.80 o
   1   2   8     9081.17     9499.91     39.92 o
   2   2   8     1648.17     1841.11     13.61 o
   3   2   8     2177.83     2329.25     14.65 o
   4   2   8       72.41       76.82      2.49 o
   5   2   8       32.75       42.11      2.18 o
   6   2   8      886.09      838.77      9.32 o
   7   2   8        8.91       18.37      3.27 o
   8   2   8       73.74       74.82      5.21 o
   9   2   8       32.58       38.14      6.07 o
  10   2   8        0.84        7.22      5.08 o
  11   2   8       89.40       88.12      9.20 o
 -13   3   8       35.08       29.58      8.45 o
 -12   3   8       24.78       17.78      3.62 o
 -11   3   8       65.71       69.76      5.92 o
 -10   3   8      371.49      366.19     10.55 o
  -9   3   8      294.57      280.21     10.52 o
  -8   3   8      607.05      613.96     14.34 o
  -7   3   8      876.16      930.82     14.06 o
  -6   3   8       41.05       61.00      3.32 o
  -5   3   8      226.55      203.83      3.97 o
  -4   3   8     2529.00     2481.86     14.20 o
  -3   3   8       48.52       39.01      2.06 o
  -2   3   8     4412.14     4814.66     37.71 o
  -1   3   8      399.73      472.48      5.95 o
   0   3   8       12.97       58.01     12.06 o
   1   3   8     2234.28     2443.73     12.42 o
   2   3   8     5192.26     5641.14     25.83 o
   3   3   8      462.81      455.91      6.40 o
   4   3   8     1954.24     2097.00     20.07 o
   5   3   8      856.14      799.81     11.14 o
   6   3   8      452.04      412.24      9.81 o
   7   3   8      657.09      581.56     14.93 o
   8   3   8        1.67       -0.02      3.17 o
   9   3   8      192.87      188.83     11.14 o
  10   3   8        9.96        8.08      4.74 o
  11   3   8      257.55      263.37     14.69 o
 -13   4   8       42.26       35.56      9.09 o
 -12   4   8       28.51       23.07      3.99 o
 -11   4   8        4.60        4.90      2.93 o
 -10   4   8        0.43        2.63      2.84 o
  -9   4   8     2110.29     2080.07     31.40 o
  -8   4   8      370.66      405.23     11.81 o
  -7   4   8       31.76       34.01      3.34 o
  -6   4   8       83.33       88.90      4.18 o
  -5   4   8     3875.76     3785.53     18.30 o
  -4   4   8       33.48       24.19      1.72 o
  -3   4   8      471.05      601.01      6.05 o
  -2   4   8     3483.23     3820.18     20.33 o
  -1   4   8        8.10        6.41      0.90 o
   0   4   8      843.07      649.78      8.02 o
   1   4   8     1329.05     1527.83     12.18 o
   2   4   8      804.27      901.50      9.91 o
   3   4   8     1255.00     1483.70     11.27 o
   4   4   8     1418.53     1402.09     14.79 o
   5   4   8       46.94       42.80      2.65 o
   6   4   8      980.34      961.42     14.93 o
   7   4   8      107.26      107.06     13.34 o
   8   4   8      123.19      117.56     11.20 o
   9   4   8      272.45      278.38     18.14 o
  10   4   8      162.00      178.57     15.97 o
  11   4   8       54.09       74.84     11.72 o
 -12   5   8        6.29        9.55      3.71 o
 -11   5   8      131.65      131.32      7.04 o
 -10   5   8        0.06       -0.87      3.92 o
  -9   5   8        2.97       -1.90      3.31 o
  -8   5   8      168.89      167.78      7.95 o
  -7   5   8       22.47        9.76      3.39 o
  -6   5   8      131.27      150.04      4.96 o
  -5   5   8      454.73      481.66      6.77 o
  -4   5   8     5943.79     6293.47     36.17 o
  -3   5   8       25.19       28.33      1.54 o
  -2   5   8     2595.86     2689.91     11.44 o
  -1   5   8       22.29       22.43      1.84 o
   0   5   8      360.51      353.84      5.42 o
   1   5   8     1420.92     1541.82     10.40 o
   2   5   8     1281.75     1518.54      8.66 o
   3   5   8       51.01       59.83      2.36 o
   4   5   8      502.20      438.92      6.37 o
   5   5   8      254.22      221.68      5.38 o
   6   5   8      152.22      160.51      6.36 o
   7   5   8      916.62      952.26     27.93 o
   8   5   8        1.19       -4.55      5.22 o
   9   5   8        1.83        2.51      4.89 o
  10   5   8      482.18      465.08     24.82 o
  11   5   8       23.15       23.97      8.21 o
 -12   6   8       19.38       17.76      5.07 o
 -11   6   8       35.89       34.41      4.35 o
 -10   6   8      238.10      239.59     11.76 o
  -9   6   8      427.13      450.33     13.49 o
  -8   6   8      130.56      132.54      9.00 o
  -7   6   8       18.97        5.23      2.59 o
  -6   6   8       57.27       68.81      3.60 o
  -5   6   8       69.03       61.41      2.75 o
  -4   6   8      913.69     1004.00     10.61 o
  -3   6   8       11.97        4.72      1.10 o
  -2   6   8      134.25      139.91      2.69 o
  -1   6   8      116.87      174.02      4.17 o
   0   6   8      248.45      292.45      5.57 o
   1   6   8     1539.36     1640.85     11.05 o
   2   6   8      411.52      420.23      4.44 o
   3   6   8      242.63      275.19      4.72 o
   4   6   8      163.63      179.95      4.12 o
   5   6   8       19.90       31.64      2.68 o
   6   6   8      210.27      205.45      6.74 o
   7   6   8        2.89        3.98      4.02 o
   8   6   8       41.67       35.31      6.58 o
   9   6   8        7.99       -5.58      5.58 o
  10   6   8       14.96        5.21      5.94 o
  11   6   8        3.13       -2.88      5.56 o
 -12   7   8        0.54        9.02      4.89 o
 -11   7   8       15.57       22.20      3.99 o
 -10   7   8       11.89        8.92      3.55 o
  -9   7   8        5.20       10.80      3.80 o
  -8   7   8      390.59      451.17     12.93 o
  -7   7   8      238.06      214.07      7.23 o
  -6   7   8      169.95      167.96      5.39 o
  -5   7   8      260.38      233.17      5.10 o
  -4   7   8      649.55      672.93      8.55 o
  -3   7   8      628.46      666.56     10.32 o
  -2   7   8        0.03       12.82      3.03 o
  -1   7   8        4.94       20.10      1.70 o
   0   7   8     4910.60     5265.04     23.16 o
   1   7   8       81.05       70.22      2.85 o
   2   7   8        0.00        2.73      0.82 o
   3   7   8       59.18       51.46      3.60 o
   4   7   8      246.93      254.15      5.62 o
   5   7   8      521.75      472.45      8.26 o
   6   7   8      302.09      279.96      7.09 o
   7   7   8       15.99       22.90      5.81 o
   8   7   8      700.71      660.56     25.15 o
   9   7   8       36.08       31.72      7.23 o
  10   7   8        4.21        2.13      6.27 o
  11   7   8       20.76       14.65      7.21 o
 -11   8   8       22.53       25.96      5.49 o
 -10   8   8       79.60       62.07      8.82 o
  -9   8   8     1347.56     1299.46     23.25 o
  -8   8   8        0.09        2.42      3.20 o
  -7   8   8       50.43       77.75      6.44 o
  -6   8   8      667.84      579.41      9.85 o
  -5   8   8      451.09      459.00      7.29 o
  -4   8   8     1882.49     1850.60     13.37 o
  -3   8   8       72.79       83.05      3.17 o
  -2   8   8     2515.51     2549.28     14.42 o
  -1   8   8      149.27      221.31      4.84 o
   0   8   8        7.95        7.82      1.71 o
   1   8   8       26.66       18.41      2.38 o
   2   8   8      311.69      319.57     10.10 o
   3   8   8     1483.39     1496.56     24.29 o
   4   8   8       97.91       95.26      3.81 o
   5   8   8        2.24        2.33      1.43 o
   6   8   8      124.90      121.32      4.73 o
   7   8   8      312.35      327.71     10.81 o
   8   8   8        0.32       -1.07      5.38 o
   9   8   8      254.14      241.13     16.69 o
  10   8   8      451.28      441.05     23.69 o
  11   8   8       44.15       28.30      8.28 o
 -11   9   8       47.71       27.65      7.83 o
 -10   9   8      488.27      536.39     16.13 o
  -9   9   8      133.00      117.61      7.70 o
  -8   9   8        0.07        2.24      3.17 o
  -7   9   8      936.54      875.23     17.33 o
  -6   9   8     1132.66     1140.73     12.38 o
  -5   9   8       73.75       79.86      3.34 o
  -4   9   8      445.44      449.44      7.75 o
  -3   9   8      540.23      655.35      9.61 o
  -2   9   8     1412.77     1376.81     10.35 o
  -1   9   8       28.06       29.43      1.38 o
   0   9   8      346.79      378.70      7.20 o
   1   9   8      886.56     1022.60     14.20 o
   2   9   8       22.05       22.46      2.09 o
   3   9   8        0.01        2.39      1.79 o
   4   9   8       82.65       60.34      4.93 o
   5   9   8      587.68      543.57      9.47 o
   6   9   8      483.88      456.93      9.92 o
   7   9   8      168.77      176.25      6.93 o
   8   9   8      324.73      372.37     12.21 o
   9   9   8      135.84      127.08     12.33 o
  10   9   8      527.52      536.32     26.28 o
 -11  10   8      101.59      106.47     13.66 o
 -10  10   8        0.21        0.96      3.64 o
  -9  10   8      284.66      272.91     11.28 o
  -8  10   8      259.06      303.35     16.57 o
  -7  10   8      176.24      162.46      8.00 o
  -6  10   8       26.18       23.69      2.48 o
  -5  10   8       21.16       23.08      2.34 o
  -4  10   8        5.06        4.48      1.63 o
  -3  10   8      531.38      549.55      8.28 o
  -2  10   8       53.94       40.96      2.04 o
  -1  10   8       87.17       84.28      4.13 o
   0  10   8      103.94      133.59      3.57 o
   1  10   8       88.08       80.47      6.53 o
   2  10   8        1.17        5.28      2.19 o
   3  10   8      341.75      304.76      8.27 o
   4  10   8      426.79      432.43     11.37 o
   5  10   8      142.64      144.71      6.86 o
   6  10   8        0.61       -0.23      1.61 o
   7  10   8      650.74      579.56     11.87 o
   8  10   8        0.15        3.62      7.49 o
   9  10   8        2.31        0.70      3.73 o
  10  10   8        8.77       13.23      6.43 o
 -11  11   8       92.15       81.94     13.13 o
 -10  11   8       20.77       31.74      5.13 o
  -9  11   8       53.25       34.67      4.68 o
  -8  11   8       60.23       68.41      6.12 o
  -7  11   8        8.60       12.38      3.75 o
  -6  11   8      273.24      230.62      8.07 o
  -5  11   8        9.76       14.02      2.91 o
  -4  11   8       15.72        8.14      2.11 o
  -3  11   8       69.60       65.87      3.22 o
  -2  11   8      291.06      280.93      5.37 o
  -1  11   8      139.07      111.32      3.72 o
   0  11   8       94.75       81.40      6.12 o
   1  11   8     1368.57     1301.56    109.28 o
   2  11   8       41.35       39.62      2.85 o
   3  11   8      156.99      156.30      6.23 o
   4  11   8     1737.82     1684.83     22.48 o
   5  11   8      358.07      334.08     21.43 o
   6  11   8       22.70       14.82      3.35 o
   7  11   8       46.42       62.34      6.45 o
   8  11   8      135.42      103.03      8.43 o
   9  11   8       27.51       30.85      9.22 o
 -10  12   8        4.46       -5.26      6.75 o
  -9  12   8       12.32       14.46      5.12 o
  -8  12   8       19.27       20.69      4.86 o
  -7  12   8       14.16       13.29      4.40 o
  -6  12   8       12.02        6.49      3.58 o
  -5  12   8      112.25       95.59      4.73 o
  -4  12   8      759.30      787.68     11.01 o
  -3  12   8        0.95        4.99      2.25 o
  -2  12   8       11.46        5.35      1.27 o
  -1  12   8      706.07      587.52     10.51 o
   0  12   8       35.19       25.46      4.36 o
   1  12   8      294.60      302.31      8.83 o
   2  12   8       11.12       11.12      2.84 o
   3  12   8     1381.56     1320.23     17.94 o
   4  12   8     1004.29     1046.37     24.58 o
   5  12   8        5.96        6.62      2.78 o
   6  12   8        0.01        3.99      3.01 o
   7  12   8        0.07       -0.88      5.46 o
   8  12   8        2.48       -2.40      7.06 o
  -9  13   8       53.57       38.85      6.88 o
  -8  13   8       12.23       22.71      5.85 o
  -7  13   8       10.46       10.67      4.26 o
  -6  13   8       26.11       13.56      8.08 o
  -5  13   8        8.27       11.58      2.68 o
  -4  13   8       88.44       88.17      4.05 o
  -3  13   8       17.75       16.91      2.07 o
  -2  13   8     1002.22      957.23      9.80 o
  -1  13   8      131.05      120.80      6.96 o
   0  13   8        6.69        7.71      1.19 o
   1  13   8      476.49      432.96      7.16 o
   2  13   8      471.42      485.99     10.01 o
   3  13   8       69.21       74.50      4.64 o
   4  13   8       81.27       61.02      5.52 o
   5  13   8       21.89       26.31      5.12 o
   6  13   8       24.98        8.49      5.98 o
   7  13   8        6.10        8.26      7.19 o
   8  13   8        0.91        9.03      6.79 o
  -9  14   8       59.57       76.38     12.59 o
  -8  14   8       99.89      120.61     10.32 o
  -7  14   8       28.65       31.60      6.33 o
  -6  14   8       73.66       62.13      9.76 o
  -5  14   8       61.20       70.57      5.95 o
  -4  14   8        0.02        3.01      4.15 o
  -3  14   8      154.68      141.53      5.96 o
  -2  14   8      769.53      705.55      8.60 o
  -1  14   8        3.03        2.21      0.80 o
   0  14   8       32.62       24.39      2.38 o
   1  14   8     1244.15     1212.40     36.19 o
   2  14   8     1483.66     1493.33     61.38 o
   3  14   8       85.48       91.87      8.98 o
   4  14   8        1.02        0.55      5.13 o
   5  14   8      260.78      252.77     18.71 o
   6  14   8        2.47        2.22      6.02 o
   7  14   8       11.84       -4.48      7.93 o
  -8  15   8       27.91       14.15      5.54 o
  -7  15   8      112.26      137.78     11.16 o
  -6  15   8       14.29       17.36      5.20 o
  -5  15   8       14.16       14.15      3.86 o
  -4  15   8        6.79        2.78      6.03 o
  -3  15   8      206.76      183.54      8.31 o
  -2  15   8        0.05        3.39      4.65 o
  -1  15   8      275.19      257.72     11.93 o
   0  15   8      848.08      789.03     28.81 o
   1  15   8        3.00       11.58      5.16 o
   2  15   8       61.58       63.02      9.51 o
   3  15   8       10.16        6.37      5.46 o
   4  15   8       30.98       33.33      8.37 o
   5  15   8       63.34       54.11      9.92 o
   6  15   8       17.10       26.95      7.64 o
   7  15   8       54.01       32.10      9.25 o
  -8  16   8       19.01       -7.17      7.17 o
  -7  16   8      385.26      401.62     18.16 o
  -6  16   8       41.50       36.41      6.73 o
  -5  16   8       77.70       68.89      6.31 o
  -4  16   8        0.01        2.50      5.94 o
  -3  16   8      717.07      756.29     20.08 o
  -2  16   8      403.23      382.00     14.46 o
  -1  16   8      241.25      256.05     12.22 o
   0  16   8        3.84        6.82      3.91 o
   1  16   8      146.32      138.47     12.45 o
   2  16   8      346.11      338.17     19.78 o
   3  16   8      109.70      101.33     11.84 o
   4  16   8       78.53       70.26     10.57 o
   5  16   8       29.56       25.48      7.81 o
   6  16   8       14.20        2.93      5.97 o
   7  16   8        0.04       -5.53      6.89 o
  -7  17   8        1.82       -6.64      6.95 o
  -6  17   8      247.28      301.18     22.83 o
  -5  17   8        0.01        4.81      4.50 o
  -4  17   8      113.12      125.82     13.84 o
  -3  17   8      459.95      444.76     15.82 o
  -2  17   8       53.09       53.78      8.34 o
  -1  17   8      207.92      176.59     10.52 o
   0  17   8       90.77       73.72      7.44 o
   1  17   8        4.04        2.64      4.25 o
   2  17   8       48.83       36.58      7.73 o
   3  17   8        2.04       -5.45      6.49 o
   4  17   8       93.25       87.38     12.05 o
   5  17   8        1.22       -7.73      7.73 o
   6  17   8      131.74      158.81     16.97 o
  -6  18   8      420.73      432.40     27.04 o
  -5  18   8        0.64       -3.97      4.42 o
  -4  18   8        2.78       -8.17      8.17 o
  -3  18   8      145.68      153.01     16.07 o
  -2  18   8      164.16      145.58     16.35 o
  -1  18   8       44.82       50.60      6.77 o
   0  18   8      150.19      157.13     10.49 o
   1  18   8        0.02       -3.06      4.42 o
   2  18   8        0.13        6.36      4.29 o
   3  18   8        8.39       22.71      7.00 o
   4  18   8      166.38      184.36     16.51 o
   5  18   8       63.04       47.53     10.51 o
   6  18   8       42.06       44.17      9.97 o
  -5  19   8        3.25        0.76      6.73 o
  -4  19   8      169.98      191.24     18.09 o
  -3  19   8        3.66        0.48      7.08 o
  -2  19   8       38.64        8.19      7.41 o
  -1  19   8       23.28       20.08      9.21 o
   0  19   8       22.59       20.79      8.69 o
   1  19   8       48.58       34.24      7.28 o
   2  19   8       81.46       78.85     11.10 o
   3  19   8      318.93      297.75     20.46 o
   4  19   8       55.03       44.35     10.02 o
 -13   0   9      223.80      250.16     19.34 o
 -11   0   9     1869.31     1882.61     35.33 o
  -9   0   9      716.35      657.08     18.82 o
  -7   0   9        3.15        4.68      4.92 o
  -5   0   9       85.59       73.50      5.29 o
  -3   0   9    15909.62    16529.26     63.79 o
  -1   0   9      139.33      158.27      6.36 o
   1   0   9     1144.56     1478.58     18.77 o
   3   0   9     1821.66     1932.86     22.60 o
   5   0   9      424.18      411.67      7.89 o
   7   0   9     3308.48     3083.50     59.54 o
   9   0   9        1.33        2.93      5.92 o
  11   0   9       50.86       50.02     10.37 o
 -13   1   9        7.59        4.41      3.97 o
 -12   1   9        1.78        3.49      6.59 o
 -11   1   9      116.50      119.29      8.40 o
 -10   1   9      368.24      365.09     10.68 o
  -9   1   9      303.20      284.43      9.02 o
  -8   1   9       50.83       54.28      5.09 o
  -7   1   9        2.17        2.58      3.04 o
  -6   1   9     1145.26     1099.38     14.35 o
  -5   1   9        8.33        9.90      1.67 o
  -4   1   9     2058.48     2124.84     23.42 o
  -3   1   9     3393.31     3540.07     19.00 o
  -2   1   9      297.14      301.09      5.36 o
  -1   1   9      184.70      204.18      5.06 o
   0   1   9      276.63      319.20      6.18 o
   1   1   9        7.67       19.37      1.66 o
   2   1   9     5898.92     6213.14     26.39 o
   3   1   9     1065.03     1108.54     12.07 o
   4   1   9      260.53      301.59      6.88 o
   5   1   9       38.19       26.44      1.78 o
   6   1   9     1098.61     1068.61     11.18 o
   7   1   9     1806.38     1741.97     16.26 o
   8   1   9        2.06        3.85      2.68 o
   9   1   9       27.22       29.56      5.49 o
  10   1   9       50.80       47.23      6.83 o
  11   1   9        5.47        6.49      5.16 o
 -13   2   9       20.25       10.62      8.01 o
 -12   2   9      169.68      180.10      8.46 o
 -11   2   9      244.44      248.25      9.32 o
 -10   2   9      149.21      126.15      6.60 o
  -9   2   9      549.97      539.54     14.37 o
  -8   2   9     4577.23     4540.02     51.29 o
  -7   2   9        1.83       -1.47      2.23 o
  -6   2   9     3038.30     3248.53     24.52 o
  -5   2   9       62.94       43.68      2.25 o
  -4   2   9      240.84      270.01      4.83 o
  -3   2   9        0.77        2.26      1.34 o
  -2   2   9      580.50      584.28      8.04 o
  -1   2   9     5806.62     6135.28     26.97 o
   0   2   9       11.37       44.22      2.57 o
   1   2   9     1693.51     1978.87     12.59 o
   2   2   9     2245.62     2569.23     16.84 o
   3   2   9     1392.39     1448.32     13.69 o
   4   2   9       40.76       55.47      2.77 o
   5   2   9     1699.51     1593.83     11.02 o
   6   2   9     2201.07     2078.59     19.47 o
   7   2   9      952.43      934.87     12.19 o
   8   2   9       49.89       49.72      4.36 o
   9   2   9        2.05        0.20      7.46 o
  10   2   9      126.81      117.96      9.63 o
  11   2   9       69.08       67.36     12.01 o
 -13   3   9      222.67      248.73     26.46 o
 -12   3   9        3.78        4.54      3.34 o
 -11   3   9        1.10       -1.58      3.98 o
 -10   3   9      166.83      158.14      7.27 o
  -9   3   9       71.81       68.19      5.83 o
  -8   3   9       80.30       86.62      6.06 o
  -7   3   9      242.20      262.97      7.71 o
  -6   3   9      137.04      138.05      5.54 o
  -5   3   9      219.52      227.21      4.81 o
  -4   3   9     1451.65     1574.22     11.01 o
  -3   3   9       29.47       28.24      2.17 o
  -2   3   9      125.99      109.79      3.55 o
  -1   3   9       13.15        7.51      1.13 o
   0   3   9     1342.22     1296.26     12.18 o
   1   3   9      315.88      369.09      5.22 o
   2   3   9      605.00      601.44     13.48 o
   3   3   9       51.86      106.20      3.83 o
   4   3   9        1.51        3.12      1.39 o
   5   3   9      964.66      984.60     15.09 o
   6   3   9       27.67       24.33      2.96 o
   7   3   9       46.84       43.46      9.05 o
   8   3   9        4.88        8.33      4.97 o
   9   3   9        4.12        9.21      5.69 o
  10   3   9       83.59       74.93     11.36 o
  11   3   9      106.95      129.69     14.49 o
 -12   4   9       27.24       25.48      4.00 o
 -11   4   9      197.04      197.61     11.64 o
 -10   4   9      198.92      186.55      9.42 o
  -9   4   9        0.24        1.01      3.52 o
  -8   4   9      124.43      130.47      7.12 o
  -7   4   9     2939.63     2952.08     25.33 o
  -6   4   9     2092.30     2073.52     17.86 o
  -5   4   9       20.87       14.48      1.53 o
  -4   4   9      116.54      129.26      3.18 o
  -3   4   9     1026.14     1073.37      9.52 o
  -2   4   9     1570.04     1694.18     14.11 o
  -1   4   9      847.06      889.01      7.41 o
   0   4   9       31.96       44.64      2.96 o
   1   4   9     4569.94     5073.27     25.31 o
   2   4   9       54.88       36.70      2.79 o
   3   4   9      175.94      202.58      4.38 o
   4   4   9       53.85       34.52      1.93 o
   5   4   9       64.68       72.44      3.36 o
   6   4   9     1825.14     1747.43     19.29 o
   7   4   9      306.64      329.32     11.70 o
   8   4   9       51.47       47.08      7.90 o
   9   4   9      240.82      284.79     18.40 o
  10   4   9      162.17      173.34     15.84 o
  11   4   9      259.17      259.72     20.06 o
 -12   5   9       77.95       71.48      6.77 o
 -11   5   9       16.23       28.72      3.97 o
 -10   5   9       53.27       51.36      9.01 o
  -9   5   9      202.87      211.46     13.95 o
  -8   5   9      488.93      429.32     12.41 o
  -7   5   9     1276.38     1213.40     16.43 o
  -6   5   9      175.58      153.25      5.11 o
  -5   5   9       40.03       34.12      2.13 o
  -4   5   9      173.61      153.50      3.77 o
  -3   5   9      624.06      728.08      6.91 o
  -2   5   9        1.27        4.51      1.10 o
  -1   5   9       26.16       20.93      1.92 o
   0   5   9       85.82      136.66      3.98 o
   1   5   9      116.95      136.21      4.33 o
   2   5   9       12.96       12.55      1.28 o
   3   5   9     1530.20     1508.29     11.41 o
   4   5   9     1074.57     1023.99     10.60 o
   5   5   9     1110.69     1108.69     11.94 o
   6   5   9     1534.97     1544.16     15.21 o
   7   5   9      585.46      565.56     15.08 o
   8   5   9       97.47       86.81     10.39 o
   9   5   9       53.42       60.39      9.89 o
  10   5   9      115.83      108.93     13.57 o
  11   5   9       35.10       40.44      9.61 o
 -12   6   9       98.83       85.14      6.93 o
 -11   6   9      143.50      133.26      9.00 o
 -10   6   9       83.01       88.63      7.43 o
  -9   6   9       43.32       43.96      4.89 o
  -8   6   9      280.41      286.01     10.31 o
  -7   6   9       21.45       27.19      3.81 o
  -6   6   9      280.87      291.31      6.23 o
  -5   6   9     1068.51     1189.49     11.07 o
  -4   6   9      146.07      168.61      4.17 o
  -3   6   9      593.23      715.58      6.91 o
  -2   6   9       59.93       53.07      2.04 o
  -1   6   9      172.75      200.22      5.16 o
   0   6   9     1551.93     1731.97     14.16 o
   1   6   9     1048.36      969.97      8.69 o
   2   6   9      160.66      222.57      3.97 o
   3   6   9      862.70      820.75     14.72 o
   4   6   9      300.94      318.08      6.27 o
   5   6   9       57.73       65.20      3.14 o
   6   6   9      318.28      333.78      7.87 o
   7   6   9        6.24       14.76      2.94 o
   8   6   9      632.28      606.27     16.57 o
   9   6   9        0.00       -6.17      6.17 o
  10   6   9      197.44      255.23     18.78 o
  11   6   9       19.17       32.95      9.58 o
 -12   7   9       31.43       14.58      8.55 o
 -11   7   9      214.92      228.68     11.18 o
 -10   7   9      276.89      279.85     11.63 o
  -9   7   9        0.17        0.28      6.65 o
  -8   7   9       13.69        7.86      2.88 o
  -7   7   9      775.96      764.36     13.35 o
  -6   7   9      383.92      406.53      7.65 o
  -5   7   9      158.83      175.60      4.51 o
  -4   7   9      163.81      176.39      4.69 o
  -3   7   9      144.83      156.56      3.35 o
  -2   7   9      723.17      681.69      6.86 o
  -1   7   9       11.06       12.80      1.47 o
   0   7   9      315.33      338.19      6.31 o
   1   7   9      108.52       86.20      2.78 o
   2   7   9     1046.14     1015.78     10.61 o
   3   7   9      109.80       92.93      3.16 o
   4   7   9      175.10      209.52      4.69 o
   5   7   9        5.88        9.30      2.05 o
   6   7   9      176.69      177.84      5.80 o
   7   7   9     1287.57     1233.09     21.33 o
   8   7   9       57.86       67.78      9.88 o
   9   7   9      260.52      262.42     11.72 o
  10   7   9      740.07      751.06     30.67 o
  11   7   9        3.50       16.20      7.16 o
 -11   8   9        2.82        0.89      4.00 o
 -10   8   9       43.36       38.43      5.41 o
  -9   8   9       13.52       20.90      4.49 o
  -8   8   9       42.01       42.57      4.94 o
  -7   8   9       33.07       29.41      4.04 o
  -6   8   9        6.67        7.49      1.72 o
  -5   8   9      160.37      185.97      4.76 o
  -4   8   9      585.31      613.25      7.81 o
  -3   8   9       26.87       12.34      1.42 o
  -2   8   9        1.48       11.02      1.18 o
  -1   8   9        9.62       10.36      1.46 o
   0   8   9      715.97      742.36     11.38 o
   1   8   9      369.56      339.65     11.50 o
   2   8   9       51.05       53.23      2.50 o
   3   8   9       49.75       62.13      3.96 o
   4   8   9      289.97      280.47      6.54 o
   5   8   9      168.31      183.39      5.15 o
   6   8   9      224.07      222.26      6.31 o
   7   8   9       51.02       31.47      3.51 o
   8   8   9       29.30       23.97      3.31 o
   9   8   9      210.86      212.10      9.11 o
  10   8   9       39.77       33.12      8.05 o
 -11   9   9        0.85       -2.97      4.96 o
 -10   9   9       38.57       31.86      7.07 o
  -9   9   9       33.84       23.39      5.16 o
  -8   9   9       96.48       79.87      6.12 o
  -7   9   9        0.57        0.12      2.99 o
  -6   9   9      487.53      485.87      8.88 o
  -5   9   9      290.26      291.80      6.01 o
  -4   9   9       80.57       87.23      3.19 o
  -3   9   9      277.74      302.44      5.45 o
  -2   9   9      161.79      186.09      4.08 o
  -1   9   9        0.11        1.12      1.21 o
   0   9   9        0.16        9.41      1.40 o
   1   9   9      593.22      531.34     12.27 o
   2   9   9     1532.57     1551.78     18.98 o
   3   9   9      372.53      322.33     14.25 o
   4   9   9      216.96      202.44      5.13 o
   5   9   9      354.00      327.14      7.53 o
   6   9   9        1.57        6.81      2.03 o
   7   9   9      236.05      243.35      8.17 o
   8   9   9        0.04        3.39      2.38 o
   9   9   9       27.24       27.42      5.68 o
  10   9   9       24.90       23.02      7.36 o
 -11  10   9       62.19       63.38     12.05 o
 -10  10   9       21.18       18.20      4.92 o
  -9  10   9       96.32       89.66      6.95 o
  -8  10   9        4.95        3.87      3.33 o
  -7  10   9       10.71       17.42      3.97 o
  -6  10   9      334.17      309.34      7.36 o
  -5  10   9      144.73      145.59      5.57 o
  -4  10   9      892.59      892.31     11.25 o
  -3  10   9      222.32      239.79      5.34 o
  -2  10   9       33.91       26.52      1.68 o
  -1  10   9      770.96      792.73      9.61 o
   0  10   9      864.96      866.49     20.13 o
   1  10   9     1350.39     1317.47     28.66 o
   2  10   9       45.17       51.09      7.34 o
   3  10   9      436.72      381.35      8.77 o
   4  10   9      163.53      173.38      7.10 o
   5  10   9       27.90       27.05      4.10 o
   6  10   9       15.22       10.13      2.14 o
   7  10   9       12.36       20.84      4.53 o
   8  10   9      406.81      386.76     15.07 o
   9  10   9       45.80       40.64      6.30 o
 -11  11   9       27.20       12.83      6.38 o
 -10  11   9       57.80       59.86      7.57 o
  -9  11   9       97.24       94.41      8.33 o
  -8  11   9       29.37       35.71      4.65 o
  -7  11   9      108.86      105.48     11.00 o
  -6  11   9      176.35      206.86      7.12 o
  -5  11   9      761.99      729.00     12.47 o
  -4  11   9      536.99      508.38      8.73 o
  -3  11   9      178.98      146.71      4.99 o
  -2  11   9     2884.88     2900.26     29.84 o
  -1  11   9        3.33        3.89      1.67 o
   0  11   9      537.35      505.11     14.23 o
   1  11   9      813.28      733.49     25.23 o
   2  11   9      384.27      363.15     68.84 o
   3  11   9       47.53       31.00      3.45 o
   4  11   9     1392.85     1331.89     19.34 o
   5  11   9        0.01        1.77      5.52 o
   6  11   9       17.73       20.72     11.20 o
   7  11   9        0.07        4.24      3.52 o
   8  11   9       53.53       45.44     10.31 o
 -11  12   9       31.72       27.27      8.10 o
 -10  12   9      457.41      473.31     26.09 o
  -9  12   9       60.41       54.29      8.04 o
  -8  12   9       51.53       37.88      6.07 o
  -7  12   9      290.29      267.40     13.79 o
  -6  12   9      448.52      408.79     12.43 o
  -5  12   9       19.86       11.37      2.49 o
  -4  12   9      144.68      139.82      5.39 o
  -3  12   9      313.62      299.28      5.82 o
  -2  12   9       24.67       41.64      2.28 o
  -1  12   9     1524.83     1512.97     34.28 o
   0  12   9       24.78       31.50      4.41 o
   1  12   9      132.67      133.82     11.90 o
   2  12   9      260.13      198.17     29.26 o
   3  12   9       14.86       13.31      5.09 o
   4  12   9      247.34      259.92      8.76 o
   5  12   9      380.28      392.37     20.01 o
   6  12   9        0.04       -0.33      2.84 o
   7  12   9       18.95       17.44      7.30 o
   8  12   9      235.68      281.33     22.22 o
  -9  13   9       58.07       66.81      8.61 o
  -8  13   9       50.38       53.64      7.10 o
  -7  13   9      130.40      134.72     10.56 o
  -6  13   9        6.44        9.10      3.81 o
  -5  13   9       95.92       86.82      6.27 o
  -4  13   9      115.62       90.74      4.57 o
  -3  13   9      330.47      318.92      6.62 o
  -2  13   9      643.15      602.20      9.80 o
  -1  13   9       84.93       87.98      3.36 o
   0  13   9       12.10       10.53      5.67 o
   1  13   9       20.38       26.10      6.77 o
   2  13   9       16.72       11.95      2.12 o
   3  13   9      176.88      143.30      9.15 o
   4  13   9        1.99        5.57      5.34 o
   5  13   9      140.40      118.70     13.49 o
   6  13   9      246.69      250.36     19.50 o
   7  13   9       72.63       38.00      9.44 o
   8  13   9      183.78      208.47     19.44 o
  -8  14   9      333.49      348.50     16.85 o
  -7  14   9        3.68        9.52      4.71 o
  -6  14   9       35.51       23.96      4.30 o
  -5  14   9        3.71       -3.20      3.20 o
  -4  14   9      165.56      170.81      8.01 o
  -3  14   9       18.18       29.16      4.27 o
  -2  14   9      392.56      358.91     11.09 o
  -1  14   9        6.04        0.00      1.95 o
   0  14   9      260.57      246.71     15.77 o
   1  14   9       23.53       44.70      8.11 o
   2  14   9       37.86       39.33      8.32 o
   3  14   9       37.45       55.88      9.36 o
   4  14   9       54.39       55.27      9.17 o
   5  14   9      123.63      118.71     13.47 o
   6  14   9        0.92        6.13      6.06 o
   7  14   9      211.57      207.44     19.02 o
  -8  15   9      176.32      199.72     18.80 o
  -7  15   9      403.26      470.06     19.44 o
  -6  15   9       47.44       33.26      5.80 o
  -5  15   9      105.24      103.87      7.23 o
  -4  15   9      391.71      389.43     12.88 o
  -3  15   9     1310.33     1271.14     21.29 o
  -2  15   9      218.72      249.42      9.68 o
  -1  15   9       40.11       36.26      7.05 o
   0  15   9       37.03       36.67      6.78 o
   1  15   9      178.28      150.25     13.18 o
   2  15   9      269.62      276.24     18.19 o
   3  15   9       81.74       91.70     11.09 o
   4  15   9        0.71       -7.21      7.21 o
   5  15   9       74.86       65.50     10.95 o
   6  15   9       36.47       55.24     10.87 o
   7  15   9        0.93       -6.27      8.00 o
  -7  16   9        0.72        3.56      4.65 o
  -6  16   9        2.13        2.49     16.25 o
  -5  16   9        5.53        8.11      3.46 o
  -4  16   9      230.93      219.68     12.34 o
  -3  16   9      284.53      255.20     12.28 o
  -2  16   9      631.93      575.87     18.04 o
  -1  16   9      210.42      203.92     11.35 o
   0  16   9       20.95       25.16      7.04 o
   1  16   9       47.25       44.97      7.28 o
   2  16   9      660.21      674.54     28.43 o
   3  16   9        3.61        4.96      6.01 o
   4  16   9        0.78       -1.09      6.15 o
   5  16   9        2.88       -2.43      6.89 o
   6  16   9       41.56       26.00      8.44 o
  -6  17   9       89.01       83.69     12.65 o
  -5  17   9        9.80        6.88      4.78 o
  -4  17   9      101.38      119.01     14.40 o
  -3  17   9        3.31        1.42      4.14 o
  -2  17   9      167.61      141.04      9.55 o
  -1  17   9       65.04       60.18      6.91 o
   0  17   9        8.29       11.73      4.86 o
   1  17   9       35.84       45.66      8.36 o
   2  17   9      102.58       90.42     11.30 o
   3  17   9       45.60       52.67      9.60 o
   4  17   9      543.93      582.20     29.20 o
   5  17   9      189.41      220.68     19.35 o
   6  17   9       56.26       92.82     14.02 o
  -5  18   9       23.08       32.38      6.36 o
  -4  18   9      175.62      203.50     18.19 o
  -3  18   9       32.89       51.51     10.89 o
  -2  18   9        1.15       10.87      5.02 o
  -1  18   9      815.39      875.89     29.21 o
   0  18   9      205.83      180.25     11.60 o
   1  18   9      105.54       98.13      8.83 o
   2  18   9        2.76        0.37      5.23 o
   3  18   9      111.82       91.16     12.15 o
   4  18   9        4.62       -0.31      6.46 o
   5  18   9      302.63      319.90     23.26 o
  -5  19   9      109.74      128.11     15.39 o
  -4  19   9       91.69      110.64     14.21 o
  -3  19   9       82.86       68.45     12.34 o
  -2  19   9       41.60       51.08     11.47 o
  -1  19   9      207.43      257.72     21.81 o
   1  19   9      110.79      117.30     12.86 o
   2  19   9      119.01       99.29     12.57 o
   3  19   9       14.00        1.05      7.01 o
   4  19   9       33.34       46.82     10.57 o
 -12   0  10      818.88      880.84     25.79 o
 -10   0  10      208.59      196.06     11.50 o
  -8   0  10     2026.59     1925.71     43.95 o
  -6   0  10     1004.74     1030.88     27.78 o
  -4   0  10       18.03       23.45      3.12 o
  -2   0  10     2832.84     2590.76     38.51 o
   0   0  10     3439.02     3834.83     31.65 o
   2   0  10     6936.99     7192.07     52.50 o
   4   0  10     1015.45     1004.90     18.14 o
   6   0  10       24.76       22.33      3.30 o
   8   0  10      172.03      158.04     14.11 o
  10   0  10       32.87       58.47     10.80 o
 -13   1  10       11.53       19.53      5.57 o
 -12   1  10      137.07      135.33      7.61 o
 -11   1  10        4.47        4.47      3.11 o
 -10   1  10        2.10        3.77      2.85 o
  -9   1  10       73.25       74.26      7.29 o
  -8   1  10      233.20      226.73      9.00 o
  -7   1  10      274.39      255.71     10.87 o
  -6   1  10       91.67       73.49      4.07 o
  -5   1  10       87.27       75.15      2.46 o
  -4   1  10      353.18      390.53      7.82 o
  -3   1  10      161.53      202.14      4.83 o
  -2   1  10      231.94      298.87      5.60 o
  -1   1  10     4514.08     4599.88     26.13 o
   0   1  10      289.59      295.64      6.29 o
   1   1  10     2225.68     2495.10     18.19 o
   2   1  10       29.33       40.38      2.54 o
   3   1  10       13.41       22.50      2.81 o
   4   1  10        1.86        2.14      1.58 o
   5   1  10     2543.62     2447.93     15.73 o
   6   1  10      135.30      111.78      3.67 o
   7   1  10      104.01      107.90      4.04 o
   8   1  10     1860.40     1808.71     43.93 o
   9   1  10        2.30        0.72      4.00 o
  10   1  10      111.12      121.99      9.89 o
  11   1  10       13.79       16.84      7.29 o
 -13   2  10       20.30       21.21      5.40 o
 -12   2  10       52.32       59.65      5.41 o
 -11   2  10       79.15       74.33      5.48 o
 -10   2  10       69.21       62.53      5.11 o
  -9   2  10       10.82       12.64      3.75 o
  -8   2  10      121.75      129.74      9.37 o
  -7   2  10      392.81      365.82     10.56 o
  -6   2  10       41.96       28.34      5.24 o
  -5   2  10        0.56        6.07      1.05 o
  -4   2  10      614.67      647.50      9.98 o
  -3   2  10     3358.10     3217.85     26.14 o
  -2   2  10      368.72      299.57      5.49 o
  -1   2  10      275.82      290.46      6.32 o
   0   2  10      283.77      403.85      7.29 o
   1   2  10      204.20      184.17      4.17 o
   2   2  10        4.05        5.21      1.51 o
   3   2  10     3195.47     3432.90     24.38 o
   4   2  10     4549.14     4320.26     26.35 o
   5   2  10       65.78       60.49      2.48 o
   6   2  10     3269.68     3175.83     18.46 o
   7   2  10     1267.55     1257.34     16.09 o
   8   2  10       33.97       29.92      7.35 o
   9   2  10        0.17        3.01      5.77 o
  10   2  10      292.23      298.85     20.58 o
  11   2  10        0.01       -2.63      6.07 o
 -13   3  10        0.02        8.38      6.52 o
 -12   3  10        7.46        4.60      3.74 o
 -11   3  10        0.82       -3.53      3.53 o
 -10   3  10      191.76      202.23      8.21 o
  -9   3  10       17.13       24.73      4.31 o
  -8   3  10        9.26        8.72      3.28 o
  -7   3  10      712.68      661.38     12.13 o
  -6   3  10      531.95      531.51     10.18 o
  -5   3  10      261.07      227.99      5.67 o
  -4   3  10     9565.08     9824.86     31.28 o
  -3   3  10      174.25      152.66      4.66 o
  -2   3  10     1559.42     1644.49     13.71 o
  -1   3  10        7.31       12.69      1.37 o
   0   3  10     1142.58     1138.34     12.09 o
   1   3  10      567.08      524.12      6.61 o
   2   3  10     1561.57     1723.38     22.58 o
   3   3  10      402.31      404.21      7.50 o
   4   3  10      948.80      954.50     12.34 o
   5   3  10     1535.42     1387.73     10.51 o
   6   3  10     1777.14     1640.92     29.00 o
   7   3  10        5.66        0.55      2.18 o
   8   3  10        6.34        4.68      3.37 o
   9   3  10      121.65      147.00     14.19 o
  10   3  10        0.05       -6.52      6.78 o
  11   3  10      207.39      203.18     18.50 o
 -12   4  10        8.48        4.53      4.64 o
 -11   4  10      568.75      649.34     15.04 o
 -10   4  10       45.77       39.21      5.12 o
  -9   4  10     1405.77     1372.16     23.13 o
  -8   4  10       38.29       23.43      3.44 o
  -7   4  10      275.26      245.58      7.63 o
  -6   4  10     1013.05     1044.64     10.39 o
  -5   4  10     1827.96     1874.41     14.70 o
  -4   4  10     3026.46     3141.02     18.13 o
  -3   4  10       76.88      122.35      4.14 o
  -2   4  10      417.36      479.03      7.22 o
  -1   4  10        0.24        0.40      0.80 o
   0   4  10      396.69      357.57      5.54 o
   1   4  10      325.38      326.63      4.88 o
   2   4  10      425.82      484.65      7.98 o
   3   4  10      250.17      280.70      8.68 o
   4   4  10        9.91       15.27      1.78 o
   5   4  10      653.50      690.40      9.68 o
   6   4  10     1512.53     1522.94     15.34 o
   7   4  10     1054.81     1058.88     15.36 o
   8   4  10        3.68        5.00      2.82 o
   9   4  10       15.88       22.13      5.00 o
  10   4  10       11.15       17.13      4.44 o
  11   4  10       16.87       34.13      6.20 o
 -12   5  10        4.91       12.23      3.97 o
 -11   5  10      383.61      411.98     12.25 o
 -10   5  10      396.52      420.65     13.85 o
  -9   5  10      625.99      619.21     15.78 o
  -8   5  10        0.91        2.20      2.89 o
  -7   5  10      612.34      650.60     14.83 o
  -6   5  10      944.91      919.15     10.51 o
  -5   5  10      307.61      317.22      5.70 o
  -4   5  10      161.41      171.50      3.79 o
  -3   5  10       98.73       95.86      3.03 o
  -2   5  10      491.01      447.59      6.23 o
  -1   5  10       21.62       21.35      2.40 o
   0   5  10      495.50      550.89      8.30 o
   1   5  10       31.72       27.36      1.88 o
   2   5  10      346.62      367.09      6.57 o
   3   5  10       13.68       20.71      2.06 o
   4   5  10      168.65      135.45      4.37 o
   5   5  10      146.54      142.46      4.56 o
   6   5  10       19.65       19.86      2.30 o
   7   5  10      638.21      609.94     13.74 o
   8   5  10       36.60       37.17      4.30 o
   9   5  10      341.73      384.85     12.58 o
  10   5  10       39.27       47.19      6.08 o
  11   5  10      217.26      227.49     12.93 o
 -12   6  10        4.27       -0.07      3.41 o
 -11   6  10        0.51        7.30      3.67 o
 -10   6  10       34.62       29.52      4.70 o
  -9   6  10        5.20        7.19      3.67 o
  -8   6  10      554.16      533.09     14.17 o
  -7   6  10       12.67        7.29      2.30 o
  -6   6  10      358.70      311.59      6.88 o
  -5   6  10     1811.71     1798.32     13.77 o
  -4   6  10      550.91      511.99      6.50 o
  -3   6  10       41.09       45.78      1.93 o
  -2   6  10       47.58       33.12      1.67 o
  -1   6  10        2.03        7.20      1.56 o
   0   6  10      426.76      445.11      6.55 o
   1   6  10      161.12      214.23      4.46 o
   2   6  10      131.62      115.05      3.64 o
   3   6  10       49.36       28.38      2.06 o
   4   6  10        0.25        4.83      1.47 o
   5   6  10     3018.19     2954.38     21.32 o
   6   6  10     1827.09     1733.67     17.92 o
   7   6  10       20.28       16.38      2.72 o
   8   6  10        7.47        4.12      2.88 o
   9   6  10        8.74       19.45      3.95 o
  10   6  10      244.02      251.42     17.99 o
  11   6  10       54.07       54.42     10.55 o
 -12   7  10       10.15       25.75      9.28 o
 -11   7  10       28.68       32.12      5.28 o
 -10   7  10      323.21      352.46     13.11 o
  -9   7  10      154.40      149.77     10.64 o
  -8   7  10        0.06        4.52      3.00 o
  -7   7  10     1489.85     1347.29     17.72 o
  -6   7  10       69.17       70.20      3.48 o
  -5   7  10      145.94      143.21      4.17 o
  -4   7  10        0.00        0.31      1.15 o
  -3   7  10     1866.09     1991.89     13.19 o
  -2   7  10      506.18      547.99      8.32 o
  -1   7  10      262.38      262.35      6.20 o
   0   7  10      217.55      281.09      6.08 o
   1   7  10      200.84      191.74      4.36 o
   2   7  10     2056.54     1963.28     17.18 o
   3   7  10       38.05       19.78      1.47 o
   4   7  10      778.64      719.88      9.26 o
   5   7  10       43.18       47.18      3.19 o
   6   7  10        1.79        1.91      1.82 o
   7   7  10      328.98      327.31      9.85 o
   8   7  10      122.72      142.17      8.50 o
   9   7  10       25.51       21.94      3.88 o
  10   7  10      242.83      304.70     20.29 o
 -11   8  10        1.95       -1.45      4.00 o
 -10   8  10      165.72      144.18      8.86 o
  -9   8  10        0.49        5.41      3.61 o
  -8   8  10      822.17      877.95     18.31 o
  -7   8  10       40.08       37.76      3.59 o
  -6   8  10      707.58      662.93     10.02 o
  -5   8  10      600.36      628.53      9.26 o
  -4   8  10       92.47       88.91      3.18 o
  -3   8  10      100.42       89.34      2.63 o
  -2   8  10      981.76     1000.95     11.42 o
  -1   8  10      223.71      230.86      5.36 o
   0   8  10      142.56      181.05      4.93 o
   1   8  10     1092.08     1137.87     17.79 o
   2   8  10      198.01      202.07      7.55 o
   3   8  10       20.02       25.07      1.90 o
   4   8  10     1029.97     1025.51     17.36 o
   5   8  10      414.63      413.61      7.72 o
   6   8  10       69.49       63.12      3.62 o
   7   8  10      362.74      390.93     10.58 o
   8   8  10       20.55       28.96      3.70 o
   9   8  10        1.64        6.82      7.52 o
  10   8  10        8.94        1.80      5.64 o
 -11   9  10       20.80        3.61      6.52 o
 -10   9  10      479.79      568.23     16.81 o
  -9   9  10       25.67       18.73      4.52 o
  -8   9  10      153.29      154.79      8.20 o
  -7   9  10       14.99       10.48      3.12 o
  -6   9  10      799.35      767.73     13.43 o
  -5   9  10      131.84      130.82      4.51 o
  -4   9  10      486.36      445.30      6.87 o
  -3   9  10      124.04      129.33      4.62 o
  -2   9  10      186.91      190.20      5.20 o
  -1   9  10       63.03       57.55      2.89 o
   0   9  10      325.70      287.00      6.07 o
   1   9  10      731.96      713.81     15.77 o
   2   9  10        7.54        9.96      2.38 o
   3   9  10       10.70        8.89      2.02 o
   4   9  10      304.72      301.20      6.48 o
   5   9  10      144.89      135.73      5.10 o
   6   9  10       72.93       54.91      3.84 o
   7   9  10       18.34        5.29      4.26 o
   8   9  10       49.62       41.02      5.73 o
   9   9  10        0.71        6.83      7.23 o
 -11  10  10       19.61       25.41      9.04 o
 -10  10  10       12.41        5.44      4.75 o
  -9  10  10       30.85       42.83      5.39 o
  -8  10  10      233.66      211.80     10.10 o
  -7  10  10       27.06       33.15      4.34 o
  -6  10  10      472.74      452.72     10.03 o
  -5  10  10        7.12       11.83      1.97 o
  -4  10  10      260.00      215.12      5.56 o
  -3  10  10      565.32      525.34      7.26 o
  -2  10  10       42.99       50.65      2.94 o
  -1  10  10      174.48      190.10      5.43 o
   0  10  10      254.80      234.25      9.89 o
   1  10  10       50.47       48.24      4.34 o
   2  10  10     1634.90     1615.04     56.34 o
   3  10  10       15.23       12.78      2.92 o
   4  10  10      108.41       92.25      7.53 o
   5  10  10      102.05       87.10      3.87 o
   6  10  10      107.80       88.84      6.10 o
   7  10  10       65.01       72.03      6.65 o
   8  10  10        1.70        1.64      3.58 o
 -11  11  10       13.43       18.02      8.45 o
 -10  11  10       95.00       87.37      8.93 o
  -9  11  10      211.52      204.41     10.12 o
  -8  11  10       90.89       65.50      5.77 o
  -7  11  10       20.49       24.38      3.93 o
  -6  11  10        0.01       -1.92      2.40 o
  -5  11  10       18.33       14.39      2.56 o
  -4  11  10      810.67      721.45     10.18 o
  -3  11  10      696.19      740.03     11.20 o
  -2  11  10      258.95      237.62      9.94 o
  -1  11  10       23.27       24.37      2.49 o
   0  11  10      727.70      745.13     16.67 o
   1  11  10      414.80      384.85     11.61 o
   2  11  10       42.14       53.86      8.57 o
   3  11  10     1130.62     1029.18     64.39 o
   4  11  10      349.65      348.08     11.98 o
   5  11  10       99.03       87.11      5.91 o
   6  11  10       22.38       22.45      4.11 o
   7  11  10        0.02       -6.23      6.23 o
   8  11  10       61.22       77.15     12.95 o
 -10  12  10        4.53        3.57      6.19 o
  -9  12  10       19.14       24.66      5.10 o
  -8  12  10        0.77        4.66      8.36 o
  -7  12  10        4.22       10.97      4.86 o
  -6  12  10        7.74       13.97      3.66 o
  -5  12  10      128.52      102.74      5.14 o
  -4  12  10        8.16        8.25      1.73 o
  -3  12  10      299.21      291.23      6.50 o
  -2  12  10       61.50       46.03      3.46 o
  -1  12  10     1704.57     1737.53     26.81 o
   0  12  10        1.18        2.24      2.98 o
   1  12  10      571.30      578.72     14.60 o
   2  12  10      565.34      594.88     25.02 o
   3  12  10     1307.46     1078.22     88.76 o
   4  12  10      402.66      403.71     16.11 o
   5  12  10      395.74      425.36     23.92 o
   6  12  10      102.58      108.69     13.75 o
   7  12  10        2.85        5.80      6.41 o
   8  12  10       88.00       64.81     11.87 o
  -9  13  10        0.82       11.13      7.05 o
  -8  13  10       48.53       36.22      6.43 o
  -7  13  10       53.54       66.49      7.98 o
  -6  13  10      577.30      589.36     15.47 o
  -5  13  10        5.47        2.09      3.26 o
  -4  13  10       35.38       37.67      3.70 o
  -3  13  10      320.63      285.60      7.85 o
  -2  13  10      288.46      289.20      8.07 o
  -1  13  10      108.02       99.96      3.97 o
   0  13  10       74.06       56.35      5.52 o
   1  13  10      196.78      160.60     13.40 o
   2  13  10       44.41       35.70      7.48 o
   3  13  10       14.26       15.63      6.22 o
   4  13  10       60.67       67.06     10.33 o
   5  13  10       17.39       13.61      5.28 o
   6  13  10        0.02        8.38      7.38 o
   7  13  10      156.96      193.05     18.31 o
  -8  14  10       49.54       47.01     14.63 o
  -7  14  10       16.15       18.92      5.36 o
  -6  14  10       75.25       84.53      6.66 o
  -5  14  10        0.00       -3.04      3.04 o
  -4  14  10      103.22      115.58      6.81 o
  -3  14  10      434.91      407.29     12.14 o
  -2  14  10       20.78       26.70      5.09 o
  -1  14  10        3.44       -0.95      3.18 o
   0  14  10      117.97      111.54     11.12 o
   1  14  10       62.10       48.06      7.80 o
   2  14  10       11.43        7.50      6.25 o
   3  14  10      867.66      884.02     33.04 o
   4  14  10      111.00       92.64     12.02 o
   5  14  10       16.74       31.18      9.44 o
   6  14  10        2.60       -3.33      5.52 o
   7  14  10       30.00       25.61      8.23 o
  -8  15  10       73.81       58.04     12.12 o
  -7  15  10       30.78       33.26      6.82 o
  -6  15  10       57.70       57.91      6.77 o
  -5  15  10       74.10       57.54      5.82 o
  -4  15  10       34.17       35.71      4.78 o
  -3  15  10      103.11       92.96      6.50 o
  -2  15  10        8.40        5.09      3.17 o
  -1  15  10     1438.25     1483.03     39.12 o
   0  15  10       17.31       17.31      5.67 o
   1  15  10      102.50       94.81     11.17 o
   2  15  10      473.03      469.50     24.09 o
   3  15  10      175.23      165.27     15.08 o
   4  15  10       50.49       57.00     10.04 o
   5  15  10       24.64       15.65      7.17 o
   6  15  10      145.10      137.06     15.57 o
  -7  16  10        0.58       -0.21      6.86 o
  -6  16  10       29.40       26.47      4.44 o
  -5  16  10        1.56        0.85      3.39 o
  -4  16  10      266.31      242.75     10.19 o
  -3  16  10      199.12      225.07      9.76 o
  -2  16  10       70.66       77.70      7.57 o
  -1  16  10       14.76       11.54      4.50 o
   0  16  10     1132.60     1173.06     36.41 o
   1  16  10       13.42        3.48      4.99 o
   2  16  10      343.79      305.13     20.06 o
   3  16  10      586.18      597.15     28.46 o
   4  16  10        0.76        1.63      6.18 o
   5  16  10        2.88        7.74      5.50 o
   6  16  10       42.53       46.58     10.72 o
  -6  17  10        4.41        4.90      4.68 o
  -5  17  10       18.59       15.82      5.88 o
  -4  17  10      156.99      117.75     13.78 o
  -3  17  10      334.26      338.13     17.51 o
  -2  17  10        4.96        5.31      3.91 o
  -1  17  10        1.54        2.58      3.88 o
   0  17  10        7.92        2.00      5.31 o
   1  17  10      114.58      122.17     13.23 o
   2  17  10       43.07       48.21      9.40 o
   3  17  10      170.90      162.44     16.01 o
   4  17  10       17.31        7.79      5.77 o
   5  17  10       13.80       20.00      8.27 o
  -5  18  10       11.87       10.18      5.07 o
  -4  18  10       30.07       21.41      8.14 o
  -3  18  10        3.71        1.79      6.28 o
  -2  18  10      119.35       80.77     13.08 o
  -1  18  10      266.49      258.62     13.47 o
   0  18  10       58.86       72.24      8.17 o
   1  18  10      581.94      664.06     29.29 o
   2  18  10        2.28        0.22      7.04 o
   3  18  10       11.67       15.79      6.57 o
   4  18  10       31.69       25.26      8.40 o
   5  18  10        1.58       11.73      8.13 o
  -4  19  10       99.69       76.86     12.92 o
  -3  19  10        7.45       -8.07      8.25 o
   1  19  10        0.26        1.61      6.19 o
   2  19  10       38.73       37.67      8.86 o
   3  19  10        1.51        2.11      6.11 o
   4  19  10       15.91       19.60      8.52 o
 -13   0  11       66.99       86.89     12.35 o
 -11   0  11      328.43      354.34     16.11 o
  -9   0  11     2831.76     2900.49     40.45 o
  -7   0  11      926.02      948.07     29.04 o
  -5   0  11       90.50       71.12      5.55 o
  -3   0  11      292.47      383.72      8.84 o
  -1   0  11      435.26      474.82     12.63 o
   1   0  11    14949.11    16320.07     69.00 o
   3   0  11        1.15        3.40      3.67 o
   5   0  11     4402.47     4230.07     38.17 o
   7   0  11      539.45      527.64     13.47 o
   9   0  11      308.94      323.29     20.99 o
  11   0  11      221.76      256.36     20.71 o
 -13   1  11        2.11       -4.63      4.63 o
 -12   1  11        4.83        7.27      3.33 o
 -11   1  11      312.29      332.70     11.03 o
 -10   1  11        7.05        5.70      2.96 o
  -9   1  11        7.01       15.60      3.58 o
  -8   1  11       89.26       91.14      6.18 o
  -7   1  11      262.00      285.62     25.08 o
  -6   1  11      393.82      421.85     12.92 o
  -5   1  11      118.31      123.91      3.40 o
  -4   1  11     1002.09     1069.11     13.11 o
  -3   1  11        2.18        3.21      1.29 o
  -2   1  11      460.70      440.03      8.33 o
  -1   1  11     1331.62     1448.98     14.62 o
   0   1  11     1364.10     1422.23     14.80 o
   1   1  11       21.12       36.62      2.83 o
   2   1  11      463.75      487.16      8.13 o
   3   1  11       66.51       43.40      2.88 o
   4   1  11      974.19      965.80     12.95 o
   5   1  11        0.64        0.87      1.37 o
   6   1  11      113.05      106.31      4.29 o
   7   1  11        0.33        0.36      2.37 o
   8   1  11       69.69       49.77      4.89 o
   9   1  11       17.99       13.32      3.61 o
  10   1  11        6.30        5.35      5.29 o
  11   1  11       19.36       21.69      5.67 o
 -13   2  11        3.55        1.01      6.86 o
 -12   2  11      590.18      600.54     15.28 o
 -11   2  11       29.23       30.94      5.24 o
 -10   2  11       14.74       13.25      3.48 o
  -9   2  11     1344.97     1358.12     22.95 o
  -8   2  11      565.03      580.66     15.52 o
  -7   2  11       89.03       94.82     13.88 o
  -6   2  11      129.95      123.27      7.35 o
  -5   2  11      131.30      138.64      3.79 o
  -4   2  11       30.84       38.54      2.86 o
  -3   2  11        2.99        4.79      1.76 o
  -2   2  11       37.55       33.55      2.15 o
  -1   2  11      100.15      106.02      4.13 o
   0   2  11     1394.83     1526.93     14.80 o
   1   2  11      337.96      322.19      5.72 o
   2   2  11       11.67        0.73      1.74 o
   3   2  11       59.24       38.49      2.64 o
   4   2  11        1.29        8.33      1.94 o
   5   2  11      521.48      510.98      7.68 o
   6   2  11       85.51       71.11      3.14 o
   7   2  11      474.50      443.01     10.06 o
   8   2  11      315.59      319.62     13.53 o
   9   2  11      574.56      601.80     16.05 o
  10   2  11       29.88       30.53      4.36 o
  11   2  11      175.04      184.38     12.47 o
 -13   3  11       20.72       36.39      9.88 o
 -12   3  11       69.29       61.10      8.15 o
 -11   3  11        0.12        4.05      3.76 o
 -10   3  11      275.16      277.27     11.39 o
  -9   3  11     1664.68     1662.58     25.63 o
  -8   3  11      597.32      621.97     14.80 o
  -7   3  11      868.14      811.76     18.46 o
  -6   3  11       41.94       42.11      2.13 o
  -5   3  11      106.45      124.99      4.92 o
  -4   3  11       64.28       74.04      3.72 o
  -3   3  11      487.61      463.43      8.20 o
  -2   3  11      179.06      233.34      5.45 o
  -1   3  11     1164.17     1246.93     10.65 o
   0   3  11      318.10      379.04      8.08 o
   1   3  11       32.80       33.61      2.04 o
   2   3  11       85.19      103.39      4.21 o
   3   3  11      265.25      243.16      6.08 o
   4   3  11        3.77        8.84      1.78 o
   5   3  11      274.72      256.28      5.18 o
   6   3  11      233.07      217.68      6.31 o
   7   3  11     1573.67     1492.92     18.40 o
   8   3  11      120.69      120.85      9.61 o
   9   3  11      110.18      117.05      7.51 o
  10   3  11       44.79       71.71      6.38 o
  11   3  11        5.23        6.47      4.48 o
 -12   4  11       42.60       23.90      4.37 o
 -11   4  11       60.88       59.64      5.33 o
 -10   4  11       13.60       -0.02      3.87 o
  -9   4  11       37.17       27.63      4.24 o
  -8   4  11      257.79      231.78     10.16 o
  -7   4  11        8.29        4.49      2.48 o
  -6   4  11      379.03      407.20      6.71 o
  -5   4  11      675.32      693.65      7.78 o
  -4   4  11      885.39      907.05      9.50 o
  -3   4  11       31.19       18.74      1.96 o
  -2   4  11      622.83      650.34      8.73 o
  -1   4  11       33.91       49.83      2.16 o
   0   4  11     2960.18     3057.83     31.55 o
   1   4  11      433.08      477.86      6.29 o
   2   4  11      241.70      234.85      5.87 o
   3   4  11     1815.94     1787.25     15.85 o
   4   4  11        7.01        6.35      2.76 o
   5   4  11       20.79       14.48      1.55 o
   6   4  11      174.45      189.13      6.81 o
   7   4  11     1298.80     1223.88     19.83 o
   8   4  11        7.71       11.40      3.44 o
   9   4  11       93.84       88.05      6.65 o
  10   4  11      164.40      167.93      9.11 o
  11   4  11      245.65      274.69     14.47 o
 -12   5  11        1.41       -3.94      3.94 o
 -11   5  11      126.60      116.19      8.16 o
 -10   5  11      131.39      125.97      8.14 o
  -9   5  11       59.28       61.73      5.93 o
  -8   5  11       60.75       54.87      5.13 o
  -7   5  11      788.87      738.75     13.05 o
  -6   5  11       53.48       49.63      2.77 o
  -5   5  11     2227.12     2179.86     14.90 o
  -4   5  11      598.91      512.82      7.31 o
  -3   5  11      189.75      208.61      4.49 o
  -2   5  11      712.85      694.80      8.61 o
  -1   5  11       20.10       19.82      1.28 o
   0   5  11       30.34       42.55      2.73 o
   1   5  11     1548.44     1667.55     15.16 o
   2   5  11     3839.53     3959.61     22.31 o
   3   5  11        0.51        1.02      1.35 o
   4   5  11       50.75       38.43      3.39 o
   5   5  11       85.37       67.57      3.29 o
   6   5  11        3.27       -0.66      1.90 o
   7   5  11      163.66      162.87      7.53 o
   8   5  11      195.94      192.58      8.53 o
   9   5  11      138.28      121.54      7.41 o
  10   5  11       97.20      155.92      8.78 o
  11   5  11        1.43        1.73      5.80 o
 -12   6  11        6.08       -4.00      4.37 o
 -11   6  11       11.27        6.44      4.16 o
 -10   6  11       61.85       48.16      5.62 o
  -9   6  11      957.40      964.99     19.95 o
  -8   6  11      448.35      448.19     16.98 o
  -7   6  11      577.17      562.10     11.50 o
  -6   6  11        0.27        1.18      1.48 o
  -5   6  11        0.00        2.36      1.58 o
  -4   6  11      505.74      528.88      6.73 o
  -3   6  11     1349.51     1386.89     11.34 o
  -2   6  11      342.98      276.68      4.83 o
  -1   6  11      448.66      414.72      8.03 o
   0   6  11      372.73      370.96      6.35 o
   1   6  11       26.60       15.94      2.43 o
   2   6  11      638.33      643.34      9.03 o
   3   6  11      236.48      218.04      4.47 o
   4   6  11       69.16       53.93      3.45 o
   5   6  11     1411.03     1278.52     14.28 o
   6   6  11      155.49      148.92      5.51 o
   7   6  11      137.00      140.23      6.85 o
   8   6  11      153.92      158.26      7.73 o
   9   6  11      151.32      147.99      8.11 o
  10   6  11      461.01      487.06     25.45 o
 -12   7  11       24.95       28.70      7.96 o
 -11   7  11      214.72      252.13     11.74 o
 -10   7  11      369.06      343.21     13.51 o
  -9   7  11        5.93        2.72      6.00 o
  -8   7  11      443.83      464.10     13.37 o
  -7   7  11        4.70        7.35      2.79 o
  -6   7  11     1756.92     1706.26     15.61 o
  -5   7  11      217.65      188.48      4.72 o
  -4   7  11        5.80        4.48      1.14 o
  -3   7  11        0.23        3.07      1.38 o
  -2   7  11      198.16      199.83      5.32 o
  -1   7  11      896.49      965.48     12.28 o
   0   7  11      500.67      490.64      8.42 o
   1   7  11        7.69        9.77      1.38 o
   2   7  11        0.07        3.69      2.90 o
   3   7  11        6.66       12.93      1.37 o
   4   7  11     1136.60     1151.42     11.83 o
   5   7  11      580.76      583.40      9.49 o
   6   7  11      363.73      371.80      8.39 o
   7   7  11       12.96       15.47      2.87 o
   8   7  11       48.89       37.34      4.13 o
   9   7  11        4.59        2.86      2.69 o
  10   7  11      215.70      283.77     19.31 o
 -11   8  11       60.27       95.01     10.33 o
 -10   8  11      275.16      243.46     11.25 o
  -9   8  11        0.45        2.85      3.66 o
  -8   8  11      146.13      131.81      7.72 o
  -7   8  11      334.71      289.67      8.54 o
  -6   8  11      159.41      145.58      4.91 o
  -5   8  11      738.93      752.27      9.38 o
  -4   8  11      183.17      165.96      4.17 o
  -3   8  11      568.13      508.93      8.06 o
  -2   8  11       16.93       20.46      2.11 o
  -1   8  11      406.91      409.64      7.37 o
   0   8  11     1227.06     1229.30     13.70 o
   1   8  11      599.17      579.10      9.40 o
   2   8  11      444.82      421.02      7.70 o
   3   8  11       59.62       70.96      2.95 o
   4   8  11      626.70      622.65     10.05 o
   5   8  11        0.26       -0.67      2.23 o
   6   8  11      246.81      231.34      6.55 o
   7   8  11       22.06       20.08      3.15 o
   8   8  11        2.73        3.66      3.24 o
   9   8  11      257.27      296.39     14.41 o
 -11   9  11        6.23       11.91      7.56 o
 -10   9  11       69.52       75.31      8.71 o
  -9   9  11      201.07      182.93      9.41 o
  -8   9  11       39.13       38.44      4.84 o
  -7   9  11       34.06       23.90      4.05 o
  -6   9  11        4.98        5.16      1.72 o
  -5   9  11      293.71      262.87      5.74 o
  -4   9  11     1456.19     1419.82     11.90 o
  -3   9  11      103.45      123.12      3.76 o
  -2   9  11       58.68       53.14      3.40 o
  -1   9  11      461.54      466.04      8.62 o
   0   9  11     2321.27     2217.20     19.09 o
   1   9  11       77.14       66.47      5.07 o
   2   9  11     3644.89     3535.08     30.44 o
   3   9  11      114.44      102.02      5.69 o
   4   9  11       32.14       33.00      2.53 o
   5   9  11      908.10      898.07     17.41 o
   6   9  11       65.85       77.93      4.51 o
   7   9  11      305.67      311.74     12.67 o
   8   9  11       32.29       24.70     11.82 o
 -11  10  11      126.72      125.74     14.81 o
 -10  10  11       23.98       28.58      6.86 o
  -9  10  11      128.44      114.00      7.87 o
  -8  10  11      409.53      376.05     12.75 o
  -7  10  11       82.83       74.45      5.70 o
  -6  10  11        9.01       12.10      2.13 o
  -5  10  11      753.37      729.04      9.59 o
  -4  10  11      907.60      916.98     12.40 o
  -3  10  11       86.80       44.98      2.44 o
  -2  10  11      308.50      310.12      9.48 o
  -1  10  11      508.64      477.72     10.88 o
   0  10  11        7.25        2.65      2.54 o
   1  10  11        7.31        7.18      2.69 o
   2  10  11      463.36      458.12     11.99 o
   3  10  11       29.83       29.12      6.81 o
   4  10  11      550.15      517.82     11.19 o
   5  10  11       30.64       27.75      2.59 o
   6  10  11      472.91      479.79     17.76 o
   7  10  11        8.53       10.87      7.31 o
   8  10  11        1.39       -8.15      8.15 o
 -11  11  11      103.35      112.76     14.34 o
 -10  11  11        0.32        5.27      6.50 o
  -9  11  11      130.10      137.28      8.46 o
  -8  11  11       15.32       14.79      3.90 o
  -7  11  11       13.62       15.98      3.83 o
  -6  11  11       18.89        7.61      3.66 o
  -5  11  11       40.15       29.79      2.90 o
  -4  11  11      666.46      640.68      9.56 o
  -3  11  11      312.93      319.79      8.00 o
  -2  11  11       36.16       41.91      3.53 o
  -1  11  11      167.93      170.60      5.90 o
   0  11  11      256.36      251.46      7.87 o
   1  11  11      356.33      357.72     11.44 o
   2  11  11        0.22        4.35      5.26 o
   3  11  11       31.12       44.82      8.40 o
   4  11  11      144.69      143.59      5.78 o
   5  11  11      164.26      149.46     14.72 o
   6  11  11      236.65      199.31     17.48 o
   7  11  11      534.38      547.69     29.60 o
   8  11  11       72.56       78.58     12.65 o
 -10  12  11       29.64       34.23      8.14 o
  -9  12  11        3.55       -3.71      3.71 o
  -8  12  11      216.37      211.93     13.13 o
  -7  12  11      230.27      209.47     12.70 o
  -6  12  11       55.86       53.88      5.93 o
  -5  12  11       37.06       33.39      5.13 o
  -4  12  11      302.79      282.19      8.18 o
  -3  12  11       20.26       19.18      3.01 o
  -2  12  11      681.08      653.82     13.65 o
  -1  12  11     1007.63     1023.84     13.50 o
   0  12  11        0.00        0.90      2.75 o
   1  12  11      630.02      610.09     15.28 o
   2  12  11        9.76        6.00      5.63 o
   3  12  11      210.10      253.53     17.83 o
   4  12  11      210.59      176.13     15.68 o
   5  12  11        4.68        3.78      5.81 o
   6  12  11       18.66       21.93      8.27 o
   7  12  11       55.13       56.80     11.75 o
  -8  13  11      103.39      100.63      9.59 o
  -7  13  11      239.54      242.67     13.71 o
  -6  13  11      141.21      148.27      8.28 o
  -5  13  11      150.17      154.86     21.13 o
  -4  13  11       48.19       36.24      6.51 o
  -3  13  11      130.40      131.08      8.81 o
  -2  13  11      134.31      138.75     11.86 o
  -1  13  11        0.27       -1.60      3.62 o
   0  13  11       28.79       33.63      4.72 o
   1  13  11        6.54        2.31      4.59 o
   2  13  11       35.81       31.00      7.78 o
   3  13  11      130.27      141.36     14.00 o
   4  13  11        1.07        6.11      5.13 o
   5  13  11       25.59       23.58      7.51 o
   6  13  11      414.09      444.15     26.42 o
   7  13  11        1.01        3.54      5.71 o
  -8  14  11        0.00       -1.46      4.94 o
  -7  14  11        0.02        1.27      4.89 o
  -6  14  11       59.01       70.75      6.52 o
  -5  14  11      297.98      284.99     13.55 o
  -4  14  11        1.72        1.52      3.54 o
  -3  14  11       14.69        8.82      3.21 o
  -2  14  11     1310.33     1199.60     24.71 o
  -1  14  11       87.65       78.40      6.62 o
   0  14  11      426.30      454.69     14.81 o
   1  14  11      151.99      165.28     14.39 o
   2  14  11       60.39       72.95     10.63 o
   3  14  11       21.73       26.25      8.33 o
   4  14  11       53.57       67.99     11.36 o
   5  14  11       12.07       16.17      7.76 o
   6  14  11       96.67       86.66     12.90 o
  -7  15  11      117.35      139.99     11.49 o
  -6  15  11       11.40       25.00      4.59 o
  -5  15  11        5.84        7.50      4.45 o
  -4  15  11        0.11       -3.23      3.23 o
  -3  15  11     1269.69     1238.82     21.86 o
  -2  15  11        9.15       13.42      3.62 o
  -1  15  11       36.77       37.67      5.54 o
   0  15  11      155.51      173.71     15.12 o
   1  15  11        2.44       -0.40      5.82 o
   2  15  11      190.48      188.52     16.10 o
   3  15  11       48.50       57.04     10.08 o
   4  15  11        7.69        8.15      7.21 o
   5  15  11       13.25       10.64      6.11 o
   6  15  11      583.12      613.98     32.26 o
  -6  16  11      142.56      140.99      8.80 o
  -5  16  11       27.35       21.06      4.39 o
  -4  16  11       89.13       88.22      7.69 o
  -3  16  11       10.93       10.32      3.60 o
  -2  16  11      805.48      816.78     18.12 o
  -1  16  11      477.31      495.73     24.14 o
   0  16  11        5.97       13.06      6.70 o
   1  16  11       60.84       36.43      7.96 o
   2  16  11       26.88       35.13      8.54 o
   3  16  11       16.38       23.58      8.45 o
   4  16  11       42.41       53.53      9.69 o
   5  16  11      267.29      311.95     22.98 o
  -6  17  11      109.18       91.70      9.19 o
  -5  17  11       13.93        6.64      4.71 o
  -4  17  11       31.64       21.91      5.30 o
  -3  17  11       21.93       26.11      7.18 o
  -2  17  11       63.56       63.03      7.54 o
  -1  17  11      106.75      134.81     10.00 o
   0  17  11       49.63       46.24      9.01 o
   1  17  11      284.59      299.86     20.76 o
   2  17  11      128.61      137.93     14.39 o
   3  17  11        8.04       19.62      8.38 o
   4  17  11      153.70      166.02     16.77 o
   5  17  11        0.42        9.68      7.44 o
  -6  18  11        2.68        0.62      6.66 o
  -5  18  11        1.25       -3.22      7.46 o
  -4  18  11       18.29       15.66      7.78 o
  -3  18  11      116.38      157.59     16.71 o
  -2  18  11        1.69       -0.59      4.31 o
  -1  18  11        4.52       13.34      8.11 o
   0  18  11      362.69      374.95     23.03 o
   1  18  11       22.22       28.95      8.62 o
   2  18  11       67.98       68.52     11.01 o
   3  18  11        9.06        8.29      7.59 o
   4  18  11       78.31      110.62     14.88 o
   0  19  11       29.93       32.91      8.83 o
   1  19  11      765.33      767.42     32.93 o
   2  19  11        0.44        0.83      5.57 o
   3  19  11       32.88       36.35      8.23 o
 -12   0  12       33.75       52.03      7.53 o
 -10   0  12       54.92       46.04      6.77 o
  -8   0  12      609.84      606.62     25.25 o
  -6   0  12     3658.68     3743.85     54.31 o
  -4   0  12      251.06      303.77     10.29 o
  -2   0  12       17.80       32.95      3.84 o
   0   0  12       45.09       65.45      4.99 o
   2   0  12     2580.86     2754.44     28.39 o
   4   0  12      353.16      357.93     11.53 o
   6   0  12     2895.02     2749.86     30.31 o
   8   0  12      678.42      672.14     28.71 o
  10   0  12      934.73     1035.11     39.44 o
 -13   1  12        2.63        0.52      6.89 o
 -12   1  12       10.22       10.15      4.38 o
 -11   1  12        5.44        3.96      3.09 o
 -10   1  12       67.34       70.19      5.47 o
  -9   1  12      283.02      287.06     12.33 o
  -8   1  12        8.68       12.32      4.05 o
  -7   1  12      459.75      447.87     17.64 o
  -6   1  12      780.64      702.71     16.78 o
  -5   1  12      376.42      381.16      9.81 o
  -4   1  12      198.90      251.42      6.63 o
  -3   1  12        0.90       -0.28      1.34 o
  -2   1  12     3771.63     3533.26     35.67 o
  -1   1  12     3377.63     3508.08     23.76 o
   0   1  12      903.89     1004.22     12.65 o
   1   1  12     1600.35     1616.07     13.69 o
   2   1  12      319.89      312.84      6.84 o
   3   1  12        3.50        2.92      1.55 o
   4   1  12      143.01      152.24      5.41 o
   5   1  12      125.38      119.13      4.68 o
   6   1  12       57.62       52.10      3.63 o
   7   1  12       24.75       24.56      3.19 o
   8   1  12        3.44        4.93      4.12 o
   9   1  12       65.15       89.10      8.55 o
  10   1  12        2.54        6.56      4.42 o
  11   1  12      134.48      149.24     16.00 o
 -13   2  12      154.86      162.72     16.21 o
 -12   2  12        0.78       -3.46      3.96 o
 -11   2  12       42.11       42.46      4.83 o
 -10   2  12       57.50       62.20      7.22 o
  -9   2  12      141.80      132.28      9.50 o
  -8   2  12     1634.34     1642.60     24.09 o
  -7   2  12      365.68      335.29     12.64 o
  -6   2  12      582.24      621.21     15.84 o
  -5   2  12      438.30      404.19      7.14 o
  -4   2  12      381.65      335.50      7.66 o
  -3   2  12     1166.02     1146.59     13.42 o
  -2   2  12      101.41      110.07      3.75 o
  -1   2  12      441.96      508.82      9.12 o
   0   2  12      231.06      239.53      6.29 o
   1   2  12     1554.77     1607.08     13.27 o
   2   2  12        0.68        2.45      1.36 o
   3   2  12      471.57      474.42      9.54 o
   4   2  12       43.15       30.02      3.16 o
   5   2  12      379.45      372.53      7.60 o
   6   2  12      834.43      752.96     10.73 o
   7   2  12      104.44      121.07      8.35 o
   8   2  12      130.04      158.03     10.21 o
   9   2  12       10.73       12.56      4.17 o
  10   2  12       43.21       43.86      6.56 o
  11   2  12      170.73      241.99     19.94 o
 -12   3  12       24.18       17.62      4.31 o
 -11   3  12        0.09       -3.07      3.47 o
 -10   3  12      325.08      315.67     12.41 o
  -9   3  12      249.59      259.17     10.59 o
  -8   3  12        9.95        5.53      2.96 o
  -7   3  12      375.62      325.65     10.39 o
  -6   3  12      436.53      406.25     11.17 o
  -5   3  12        5.95        8.27      2.44 o
  -4   3  12     2256.70     2492.04     18.68 o
  -3   3  12      171.64      144.28      4.82 o
  -2   3  12       35.19       47.65      2.52 o
  -1   3  12      201.54      208.93      4.66 o
   0   3  12     1409.34     1617.99     15.91 o
   1   3  12      256.39      291.60      5.50 o
   2   3  12      343.95      288.19      7.12 o
   3   3  12     1649.52     1714.93     16.38 o
   4   3  12      905.18      863.45     12.43 o
   5   3  12     2870.24     2635.80     18.75 o
   6   3  12      831.74      764.14      9.14 o
   7   3  12       22.28       19.51      7.28 o
   8   3  12      563.37      534.14     14.43 o
   9   3  12       23.42       29.25      4.76 o
  10   3  12       58.72       54.27      5.73 o
  11   3  12       12.61        1.56     12.47 o
 -12   4  12       30.64       15.20      4.89 o
 -11   4  12      250.35      300.55     10.75 o
 -10   4  12      102.81       90.19      7.17 o
  -9   4  12      264.47      292.63     11.18 o
  -8   4  12       15.84       13.76      4.73 o
  -7   4  12       58.71       60.43      5.00 o
  -6   4  12      579.16      604.94      8.40 o
  -5   4  12       13.91        7.68      1.63 o
  -4   4  12       26.43       33.27      2.15 o
  -3   4  12      321.64      309.67      7.18 o
  -2   4  12       25.88       26.10      2.11 o
  -1   4  12        7.07       18.99      1.57 o
   0   4  12     1758.49     1751.73     12.09 o
   1   4  12     1917.96     1880.04     13.09 o
   2   4  12      756.46      882.47     11.72 o
   3   4  12      287.10      287.09      8.13 o
   4   4  12       24.17       26.63      2.96 o
   5   4  12      280.45      294.04      8.32 o
   6   4  12      432.45      443.43      9.83 o
   7   4  12      522.88      506.77     14.57 o
   8   4  12        3.13        9.03      3.31 o
   9   4  12      111.76      122.63      7.61 o
  10   4  12        9.24        0.49      3.39 o
 -12   5  12       28.22       17.07      5.82 o
 -11   5  12       82.42       78.35     10.65 o
 -10   5  12        9.72       11.45      6.70 o
  -9   5  12        7.29        7.05      3.24 o
  -8   5  12       51.47       52.12      5.07 o
  -7   5  12      563.07      544.67     11.44 o
  -6   5  12        7.18        2.53      1.51 o
  -5   5  12       61.61       53.19      2.90 o
  -4   5  12      725.72      724.19      9.51 o
  -3   5  12      218.74      241.28      5.97 o
  -2   5  12      169.89      180.39      6.18 o
  -1   5  12      559.35      476.32      9.93 o
   0   5  12       23.02       26.07      2.33 o
   1   5  12     1033.47     1041.07     19.91 o
   2   5  12        8.05        7.32      1.51 o
   3   5  12      128.02      136.65      5.03 o
   4   5  12        4.52        3.82      1.81 o
   5   5  12      494.64      471.41     10.83 o
   6   5  12      581.74      519.09     10.32 o
   7   5  12      222.05      253.75      9.94 o
   8   5  12       65.08       79.28      6.15 o
   9   5  12       58.12       74.30      6.23 o
  10   5  12       71.01       70.73      7.38 o
 -12   6  12        1.48       -0.74      4.78 o
 -11   6  12        1.53        1.21      3.85 o
 -10   6  12      404.93      444.28     14.72 o
  -9   6  12      149.90      147.72      8.48 o
  -8   6  12       35.99       29.06      4.05 o
  -7   6  12       17.16        8.00      2.70 o
  -6   6  12      130.17       97.01      3.88 o
  -5   6  12      411.79      436.16      6.99 o
  -4   6  12      266.45      234.04      5.56 o
  -3   6  12       38.31       36.12      2.17 o
  -2   6  12      619.00      593.67      7.13 o
  -1   6  12      865.00      799.94     11.55 o
   0   6  12       29.24       26.81      2.11 o
   1   6  12      250.67      256.44      5.87 o
   2   6  12      178.34      153.06      3.67 o
   3   6  12      291.91      283.08      6.84 o
   4   6  12        4.37        4.27      1.75 o
   5   6  12       16.10       39.41      3.56 o
   6   6  12        2.27       -0.03      1.99 o
   7   6  12      202.57      252.47     12.87 o
   8   6  12       22.71       18.28      3.36 o
   9   6  12       63.48       69.36      5.88 o
  10   6  12       11.71       -0.12      5.96 o
 -12   7  12       35.82       19.51      7.67 o
 -11   7  12        0.83       -0.54      4.79 o
 -10   7  12        8.15        9.58      4.04 o
  -9   7  12       39.82       38.16      5.22 o
  -8   7  12       17.21       17.52      3.75 o
  -7   7  12      421.74      413.06      8.07 o
  -6   7  12      160.63      116.78      5.82 o
  -5   7  12      387.20      391.28      7.60 o
  -4   7  12      574.43      578.61      8.69 o
  -3   7  12     2286.93     2259.32     15.61 o
  -2   7  12     1501.40     1476.42     14.53 o
  -1   7  12      143.54      122.71      4.76 o
   0   7  12        1.11        5.73      1.97 o
   1   7  12        0.03        2.54      1.51 o
   2   7  12      153.92      149.42      9.57 o
   3   7  12     1501.60     1358.04     12.13 o
   4   7  12      769.50      722.94     11.57 o
   5   7  12      736.26      684.58     12.45 o
   6   7  12      651.41      615.04     10.83 o
   7   7  12        1.68        0.76      2.83 o
   8   7  12      198.43      205.18      8.73 o
   9   7  12        3.97        2.46      9.31 o
 -11   8  12      140.96      138.21     14.90 o
 -10   8  12       31.29       31.12      5.00 o
  -9   8  12       52.76       44.97      5.32 o
  -8   8  12      839.76      827.27     19.29 o
  -7   8  12      149.57      145.16      7.70 o
  -6   8  12      691.40      638.09      9.95 o
  -5   8  12      452.57      445.35      8.13 o
  -4   8  12     1310.92     1321.80     11.42 o
  -3   8  12       58.91       68.47      2.86 o
  -2   8  12       14.31       19.54      2.64 o
  -1   8  12     1318.91     1323.98     14.85 o
   0   8  12      578.68      570.39     10.44 o
   1   8  12     1407.73     1389.86     17.00 o
   2   8  12      703.62      689.68     10.42 o
   3   8  12      386.69      348.57      7.71 o
   4   8  12      636.21      532.85     12.15 o
   5   8  12       28.68       31.18      2.50 o
   6   8  12       21.20       22.74      2.85 o
   7   8  12       42.09       28.55      4.42 o
   8   8  12        0.50       -4.63      4.63 o
 -11   9  12       28.91       45.12      9.86 o
 -10   9  12       10.90       20.12      5.77 o
  -9   9  12       34.38       37.59      5.21 o
  -8   9  12       92.56      101.70      6.84 o
  -7   9  12       41.74       47.81      3.75 o
  -6   9  12        2.86        5.28      2.81 o
  -5   9  12      131.08      138.25      5.26 o
  -4   9  12     1259.50     1217.27     11.02 o
  -3   9  12      319.23      272.25      7.94 o
  -2   9  12       17.48       16.89      2.23 o
  -1   9  12      276.53      293.38      8.01 o
   0   9  12      308.46      308.76      7.62 o
   1   9  12      113.68      105.93      6.30 o
   2   9  12      167.00      147.06      8.41 o
   3   9  12        6.44        5.48      1.46 o
   4   9  12       84.30       74.58      4.96 o
   5   9  12       13.93       19.54      2.58 o
   6   9  12       65.23       55.26      4.34 o
   7   9  12      549.26      577.42     29.94 o
   8   9  12       53.81       36.63     10.02 o
 -11  10  12      185.70      204.39     17.67 o
 -10  10  12      248.77      252.12     18.64 o
  -9  10  12       31.40       34.51      4.84 o
  -8  10  12       17.27       29.47      4.92 o
  -7  10  12       74.63       69.93      4.73 o
  -6  10  12        0.01        5.29      1.82 o
  -5  10  12        0.21        1.79      1.67 o
  -4  10  12       74.85       63.50      4.33 o
  -3  10  12      195.42      205.64      8.48 o
  -2  10  12        0.00        3.72      2.99 o
  -1  10  12       16.41       25.19      3.98 o
   0  10  12      248.28      237.73      6.56 o
   1  10  12       17.58       17.01      4.67 o
   2  10  12      483.11      513.28     12.39 o
   3  10  12      197.43      194.14     15.51 o
   4  10  12      806.94      744.00     12.57 o
   5  10  12       62.06       68.94     10.67 o
   6  10  12      312.60      342.74     22.77 o
   7  10  12      353.87      317.41     22.70 o
   8  10  12      638.56      677.35     33.85 o
 -10  11  12        4.29        3.44      5.67 o
  -9  11  12       82.07       79.49      6.96 o
  -8  11  12       15.87        8.03      3.29 o
  -7  11  12       22.47       31.95      3.55 o
  -6  11  12       20.52       18.82      4.33 o
  -5  11  12       87.75       80.35      6.91 o
  -4  11  12        2.58        4.15      2.27 o
  -3  11  12      224.47      186.09      7.36 o
  -2  11  12      740.96      727.55     13.33 o
  -1  11  12      750.75      738.55     16.70 o
   0  11  12      543.70      500.08     18.61 o
   1  11  12      443.89      453.99     13.58 o
   2  11  12      863.63      844.89     16.35 o
   3  11  12       14.65       11.69      7.00 o
   4  11  12      139.99      170.89     15.54 o
   5  11  12      379.02      334.66     22.33 o
   6  11  12       24.43       30.09      9.01 o
   7  11  12       34.47       38.49     10.14 o
 -10  12  12       35.25       31.32      8.05 o
  -9  12  12        2.33        3.05      8.25 o
  -8  12  12      364.75      381.27     17.58 o
  -7  12  12        5.74        8.01      3.95 o
  -6  12  12       40.05       36.29      4.59 o
  -5  12  12      296.89      256.00     11.94 o
  -4  12  12      166.46      179.57      8.26 o
  -3  12  12       45.09       46.67      4.80 o
  -2  12  12      105.13      101.71      5.27 o
  -1  12  12      315.16      335.76      8.14 o
   0  12  12      110.95       86.77      6.52 o
   1  12  12      473.54      467.96     24.15 o
   2  12  12      656.20      702.11     29.06 o
   3  12  12      186.70      209.65     16.61 o
   4  12  12     1002.19      972.69     36.36 o
   5  12  12      151.33      130.66     14.60 o
   6  12  12      122.65      117.95     14.39 o
   7  12  12       32.75       43.51     10.37 o
  -8  13  12      107.69      119.97     10.66 o
  -7  13  12        6.79       13.86      3.52 o
  -6  13  12        3.84        8.81      3.98 o
  -5  13  12       70.96       67.59     10.94 o
  -4  13  12      219.90      253.13      9.96 o
  -3  13  12      634.77      627.76     18.56 o
  -2  13  12       50.12       52.07      6.24 o
  -1  13  12      340.14      384.13     13.81 o
   0  13  12      227.12      200.73      9.89 o
   1  13  12      353.62      336.98     11.98 o
   2  13  12        2.57       20.37      7.43 o
   3  13  12       71.23       72.84     10.85 o
   4  13  12      111.44      100.94     13.05 o
   5  13  12       31.76       24.18      7.97 o
   6  13  12       80.18       57.95     11.68 o
  -7  14  12      113.06      131.12     10.82 o
  -6  14  12      656.74      709.43     20.72 o
  -5  14  12       10.56        8.33      5.19 o
  -4  14  12       24.74       22.05      4.13 o
  -3  14  12       19.74       12.87      3.60 o
  -2  14  12      228.92      221.89     11.20 o
  -1  14  12      282.20      270.42     13.13 o
   0  14  12        0.26       -3.33      3.33 o
   1  14  12       12.45       14.83      6.43 o
   2  14  12      253.42      230.50     17.85 o
   3  14  12      232.51      231.26     18.42 o
   4  14  12       14.40        3.91      6.14 o
   5  14  12      159.91      180.77     17.42 o
   6  14  12       88.31       74.38     12.17 o
  -7  15  12       11.98       14.58      5.57 o
  -6  15  12        9.97       12.34      3.65 o
  -5  15  12        0.05        1.21      3.99 o
  -4  15  12      297.04      304.22     11.42 o
  -3  15  12        1.94        1.91      3.16 o
  -2  15  12        0.96       10.07      4.25 o
  -1  15  12      624.85      614.93     18.11 o
   0  15  12      571.82      602.22     27.54 o
   1  15  12      121.78      120.91     13.50 o
   2  15  12        0.43        1.80      6.15 o
   3  15  12       58.46       74.98     12.00 o
   4  15  12      126.38      114.88     14.38 o
   5  15  12        5.12       34.84      9.81 o
  -6  16  12        1.00        0.90      3.76 o
  -5  16  12       88.81       96.63      8.89 o
  -4  16  12        5.04        1.54      4.65 o
  -3  16  12       46.21       48.60      5.41 o
  -2  16  12        4.43        4.64      3.30 o
  -1  16  12      127.86      152.11     14.65 o
   0  16  12      175.70      193.00     16.05 o
   1  16  12       58.24       42.74      8.84 o
   2  16  12       76.43       66.12     10.47 o
   3  16  12      716.93      662.06     31.53 o
   4  16  12      127.65      119.19     14.90 o
   5  16  12        2.72        9.66      8.53 o
  -6  17  12        8.44        3.27      5.66 o
  -5  17  12        2.82        0.16      3.70 o
  -4  17  12       85.18       72.65      6.37 o
  -3  17  12      165.86      135.02      8.20 o
  -2  17  12      103.35      108.76     15.84 o
  -1  17  12      123.87      128.05     10.26 o
   0  17  12      113.92      155.84     14.99 o
   1  17  12       13.29       15.57      6.56 o
   2  17  12      384.35      386.35     24.02 o
   3  17  12       70.68      104.15     14.06 o
   4  17  12       71.32       81.13     12.38 o
  -5  18  12       71.40       95.59     12.73 o
  -4  18  12       10.89        8.51      6.40 o
  -3  18  12      104.22      105.16     13.89 o
  -2  18  12       27.60       19.75      5.23 o
  -1  18  12      140.11      123.14     10.43 o
   0  18  12        0.36        1.21      5.80 o
   1  18  12       11.90       11.69      7.61 o
   2  18  12       71.72       96.17     13.22 o
   3  18  12      292.62      279.46     21.57 o
   0  19  12       66.87       90.75     12.33 o
   1  19  12       72.11       91.17     12.68 o
   2  19  12       13.50        2.09      7.09 o
 -11   0  13       38.91       24.14      8.72 o
  -9   0  13      177.21      174.52     15.16 o
  -7   0  13     2059.67     2030.34     43.25 o
  -5   0  13      405.88      428.71     17.71 o
  -3   0  13      507.25      583.78     11.65 o
  -1   0  13      228.17      200.25     15.05 o
   1   0  13     1750.60     1989.34     34.21 o
   3   0  13     1701.48     1628.27     25.72 o
   5   0  13     2638.21     2864.10     42.74 o
   7   0  13      114.50      150.57     13.57 o
   9   0  13       20.82       15.06      6.86 o
 -12   1  13      161.62      180.43     24.72 o
 -11   1  13        2.89        0.84      3.33 o
 -10   1  13      154.12      163.42      8.22 o
  -9   1  13      611.87      574.98     15.38 o
  -8   1  13      284.44      289.91     12.84 o
  -7   1  13      180.12      158.85     12.28 o
  -6   1  13       64.48       75.91      8.53 o
  -5   1  13      946.28     1032.37     19.31 o
  -4   1  13      463.81      482.81      9.36 o
  -3   1  13        5.11        2.36      1.50 o
  -2   1  13        5.57        4.64      1.76 o
  -1   1  13     1562.23     1664.92     17.11 o
   0   1  13        6.56       15.23      2.23 o
   1   1  13        0.18        5.52      1.49 o
   2   1  13      160.07      165.30      5.67 o
   3   1  13      145.84      130.71      4.93 o
   4   1  13      490.09      484.17      9.70 o
   5   1  13       67.02       66.58      5.03 o
   6   1  13      458.21      442.52      8.86 o
   7   1  13       37.46       41.49      5.62 o
   8   1  13        0.22        1.58      3.76 o
   9   1  13       13.79       17.38      5.80 o
  10   1  13       64.88       67.53      8.02 o
 -12   2  13      128.81      140.81      9.11 o
 -11   2  13      533.20      563.06     14.57 o
 -10   2  13       33.36       39.89      5.50 o
  -9   2  13      282.55      325.02     11.83 o
  -8   2  13      664.01      628.80     15.34 o
  -7   2  13       96.70      102.75      7.51 o
  -6   2  13      690.57      734.20     17.56 o
  -5   2  13       90.81       92.67      6.08 o
  -4   2  13     1139.07     1066.02     13.84 o
  -3   2  13      396.50      382.32     12.24 o
  -2   2  13      226.00      235.46      5.59 o
  -1   2  13       50.08       52.08      3.38 o
   0   2  13      375.15      387.63      8.28 o
   1   2  13      618.06      656.46      8.92 o
   2   2  13      195.31      210.41      5.82 o
   3   2  13      261.14      322.04      7.51 o
   4   2  13      365.18      327.15      8.00 o
   5   2  13     1515.97     1400.53     19.86 o
   6   2  13      400.83      378.43      7.95 o
   7   2  13      489.30      506.72     17.08 o
   8   2  13      240.02      218.81     12.10 o
   9   2  13      251.36      276.48     14.26 o
  10   2  13       96.45       94.80      9.16 o
 -12   3  13       49.39       51.09      7.54 o
 -11   3  13       12.48        6.15      3.26 o
 -10   3  13       41.56       27.43      5.19 o
  -9   3  13      135.43      149.88      8.43 o
  -8   3  13      246.88      223.36      9.70 o
  -7   3  13      954.39      942.38     19.02 o
  -6   3  13      108.42       74.57      8.37 o
  -5   3  13      211.36      192.86      5.94 o
  -4   3  13       23.42       16.46      2.99 o
  -3   3  13       51.16       84.29      3.99 o
  -2   3  13     1046.82     1045.02     14.03 o
  -1   3  13       51.04       52.36      3.27 o
   0   3  13      148.85      135.82      5.05 o
   1   3  13       38.42       59.88      2.81 o
   2   3  13      562.16      600.81     10.64 o
   3   3  13      232.89      213.23      6.12 o
   4   3  13      188.60      229.69      8.28 o
   5   3  13       17.99       14.25      2.00 o
   6   3  13       15.46        6.31      2.46 o
   7   3  13       20.69       22.08      6.12 o
   8   3  13      275.78      276.33     13.47 o
   9   3  13      188.53      212.10     12.51 o
  10   3  13       87.69       78.24     11.14 o
 -12   4  13       16.18        8.46      4.71 o
 -11   4  13      192.93      212.01     10.71 o
 -10   4  13       58.57       58.96      8.55 o
  -9   4  13      278.72      302.01     11.56 o
  -8   4  13      511.51      491.37     13.74 o
  -7   4  13       79.23       73.41      5.45 o
  -6   4  13      125.61      116.19      4.36 o
  -5   4  13      166.75      155.85      5.59 o
  -4   4  13      211.23      194.36      6.80 o
  -3   4  13     1672.93     1733.71     16.62 o
  -2   4  13      735.50      655.49      9.51 o
  -1   4  13      246.20      252.03      5.07 o
   0   4  13      133.72      164.45      5.21 o
   1   4  13      826.49      836.30      9.24 o
   2   4  13      626.62      603.08     10.15 o
   3   4  13      971.66     1006.62     14.15 o
   4   4  13     2579.22     2682.33     24.82 o
   5   4  13      897.76      773.72     17.36 o
   6   4  13      793.86      879.76     16.36 o
   7   4  13       15.44       24.17      4.74 o
   8   4  13        1.80        1.84      3.59 o
   9   4  13        9.24       14.47     11.13 o
  10   4  13       82.29       89.02     11.71 o
 -12   5  13      172.22      169.69     12.15 o
 -11   5  13      124.00       90.58      7.77 o
 -10   5  13      277.56      289.99     11.97 o
  -9   5  13       53.06       51.93      5.37 o
  -8   5  13        2.41       12.36      4.87 o
  -7   5  13      218.34      196.20      8.41 o
  -6   5  13      253.97      220.54      7.04 o
  -5   5  13        0.31        2.03      1.69 o
  -4   5  13      392.73      389.46      9.24 o
  -3   5  13      642.98      656.22     11.03 o
  -2   5  13      307.41      311.11      6.21 o
  -1   5  13       15.21       10.48      1.61 o
   0   5  13      317.47      278.84     13.36 o
   1   5  13     1212.33     1134.37     14.50 o
   2   5  13      765.39      772.99     17.88 o
   3   5  13       20.93       17.93      2.37 o
   4   5  13      149.30      165.84      6.44 o
   5   5  13     4433.34     4313.81     33.24 o
   6   5  13       13.62       16.77      3.93 o
   7   5  13        3.29       10.60      3.90 o
   8   5  13       65.40       56.55      6.36 o
   9   5  13        1.12       -0.57      3.82 o
 -12   6  13       25.68       31.10      9.63 o
 -11   6  13        8.36        3.75      4.90 o
 -10   6  13     1358.64     1403.75     32.44 o
  -9   6  13      419.28      418.50     13.64 o
  -8   6  13      143.21      170.60      8.43 o
  -7   6  13        1.85        5.77      2.37 o
  -6   6  13       40.19       47.62      2.91 o
  -5   6  13       75.55      105.34      4.50 o
  -4   6  13     1265.88     1229.78     12.74 o
  -3   6  13       84.17       70.15      3.04 o
  -2   6  13      117.05       88.91      3.10 o
  -1   6  13       30.08       38.46      4.15 o
   0   6  13     2064.42     2081.59     20.61 o
   1   6  13     1236.47     1260.58     15.93 o
   2   6  13      594.60      581.85     13.51 o
   3   6  13     1242.29     1209.52     18.44 o
   4   6  13        0.02        4.38      1.21 o
   5   6  13        2.32        4.37      2.47 o
   6   6  13        0.09        1.22      3.05 o
   7   6  13      325.85      304.06     12.94 o
   8   6  13       11.47        4.79      2.76 o
   9   6  13        3.54        2.92      3.77 o
 -11   7  13      308.81      325.39     22.11 o
 -10   7  13      409.87      414.60     14.49 o
  -9   7  13        1.28       11.31      4.39 o
  -8   7  13      542.53      496.89     14.10 o
  -7   7  13      431.13      376.78      8.68 o
  -6   7  13      761.76      709.82     10.35 o
  -5   7  13     1624.68     1512.99     16.50 o
  -4   7  13       18.66       22.64      2.17 o
  -3   7  13      910.38      925.22     10.11 o
  -2   7  13      279.96      246.79      8.03 o
  -1   7  13        9.65       13.63      2.82 o
   0   7  13     1015.66     1004.39     15.71 o
   1   7  13       61.95       53.88      3.19 o
   2   7  13      324.28      351.76      8.08 o
   3   7  13        1.59        3.57      1.14 o
   4   7  13       40.70       34.79      2.98 o
   5   7  13      625.16      616.53     12.02 o
   6   7  13     1079.17     1081.61     22.45 o
   7   7  13        0.04        3.71      3.25 o
   8   7  13      383.92      378.52     11.79 o
 -11   8  13       10.86        3.39      5.70 o
 -10   8  13       11.77       13.23      3.86 o
  -9   8  13       68.13       67.84      6.32 o
  -8   8  13        5.56       14.62      3.95 o
  -7   8  13      687.02      607.88     11.44 o
  -6   8  13      190.86      187.44      6.95 o
  -5   8  13       19.30       21.76      2.44 o
  -4   8  13      130.94      117.58      4.21 o
  -3   8  13        2.59        1.29      1.14 o
  -2   8  13      200.86      206.02      6.44 o
  -1   8  13      126.86      114.47      5.54 o
   0   8  13     6112.04     6098.42     35.27 o
   1   8  13      808.55      764.20     10.04 o
   2   8  13     1061.84     1058.64     13.60 o
   3   8  13     1020.14     1066.29     15.66 o
   4   8  13       79.98       73.46      4.00 o
   5   8  13       17.34       21.43      3.53 o
   6   8  13      160.89      146.88      8.44 o
   7   8  13        0.41        0.37      5.82 o
   8   8  13       11.98        5.56      7.26 o
 -11   9  13        0.73        0.74      5.95 o
 -10   9  13      124.52       99.44      7.83 o
  -9   9  13      151.62      141.84      8.40 o
  -8   9  13      215.42      234.26      9.99 o
  -7   9  13       65.08       63.77      4.88 o
  -6   9  13       22.89       19.72      3.32 o
  -5   9  13      232.22      219.15      6.34 o
  -4   9  13      658.93      603.34      9.06 o
  -3   9  13       91.22       81.00      4.40 o
  -2   9  13       75.59       75.72      6.51 o
  -1   9  13     3775.73     3694.82     33.29 o
   0   9  13      157.35      186.89      6.38 o
   1   9  13      643.71      595.47     16.89 o
   2   9  13      105.69       86.81      3.99 o
   3   9  13      170.43      186.60      8.06 o
   4   9  13       48.23       41.39      4.00 o
   5   9  13       67.92       74.23      5.52 o
   6   9  13       49.35       41.68      9.85 o
   7   9  13        7.50       -1.40      6.11 o
   8   9  13       14.05       35.22     10.60 o
 -11  10  13        3.99       -5.98      5.98 o
 -10  10  13       14.22       17.91      7.32 o
  -9  10  13       35.32       46.92      5.56 o
  -8  10  13      572.84      579.62     15.61 o
  -7  10  13       70.49       66.42      4.44 o
  -6  10  13      102.21      104.69      5.15 o
  -5  10  13      664.65      606.58     17.74 o
  -4  10  13       49.84       27.40      3.56 o
  -3  10  13       77.96       72.32      5.01 o
  -2  10  13     1110.03     1021.90     16.21 o
  -1  10  13      254.90      232.86      7.39 o
   0  10  13        9.56        2.37      2.69 o
   1  10  13      288.32      286.87     13.35 o
   2  10  13      292.99      279.07      9.54 o
   3  10  13      233.37      229.76     17.35 o
   4  10  13       38.61       35.06      3.30 o
   5  10  13      133.60      130.86     14.16 o
   6  10  13       14.22       29.28      8.76 o
   7  10  13       13.05       -3.44      6.17 o
 -10  11  13        9.34       11.29      6.04 o
  -9  11  13      454.48      463.41     15.01 o
  -8  11  13       11.95        9.43      5.28 o
  -7  11  13        3.67        4.88      2.46 o
  -6  11  13      589.17      577.85     14.81 o
  -5  11  13        4.94        1.79      3.24 o
  -4  11  13       29.71       39.38      3.94 o
  -3  11  13      332.68      311.23      9.65 o
  -2  11  13      313.63      307.33     10.39 o
  -1  11  13        0.06        3.53      2.02 o
   0  11  13        8.19        7.05      1.90 o
   1  11  13      169.00      147.83      8.48 o
   2  11  13        0.95       -3.94      5.59 o
   3  11  13      353.92      356.56     21.53 o
   4  11  13       51.31       36.17      8.48 o
   5  11  13      415.97      344.66     22.86 o
   6  11  13       95.88      132.26     15.02 o
   7  11  13      112.85      135.25     15.96 o
  -8  12  13      432.55      439.31     19.16 o
  -7  12  13       65.56       53.33      5.19 o
  -6  12  13       79.37       88.99      6.67 o
  -5  12  13       33.50       34.21      5.14 o
  -4  12  13        7.36       12.56      4.44 o
  -3  12  13        1.61       -0.86      3.71 o
  -2  12  13      660.14      676.69     18.57 o
  -1  12  13     1023.28      995.47     21.96 o
   0  12  13      194.89      189.89      9.49 o
   1  12  13      120.94      104.55      9.94 o
   2  12  13      692.16      702.48     29.89 o
   3  12  13       30.39       37.69      8.62 o
   4  12  13       30.98       38.12      8.77 o
   5  12  13       27.09       37.52     10.20 o
   6  12  13      184.51      169.14     17.40 o
  -8  13  13        0.07        1.72      5.03 o
  -7  13  13       47.81       36.91      5.15 o
  -6  13  13      132.72      127.72      8.46 o
  -5  13  13      180.87      168.58     13.57 o
  -4  13  13      358.30      363.16     11.90 o
  -3  13  13      161.26      150.53      9.58 o
  -2  13  13      202.93      214.59     11.03 o
  -1  13  13       41.57       33.80     13.70 o
   0  13  13      163.99      149.68      8.99 o
   1  13  13       36.99       35.75      4.70 o
   2  13  13      657.52      704.90     30.67 o
   3  13  13       71.48       94.35     12.85 o
   4  13  13      431.40      454.27     26.05 o
   5  13  13      107.64       76.26     12.58 o
   6  13  13        3.53        0.03      6.52 o
  -7  14  13        0.21       -2.95      3.88 o
  -6  14  13      105.58       97.71      7.28 o
  -5  14  13      254.44      212.45     12.01 o
  -4  14  13       73.54       57.01      5.82 o
  -3  14  13       12.63       -0.52      3.86 o
  -2  14  13        1.01        1.17      5.21 o
  -1  14  13      307.11      291.62     17.89 o
   0  14  13      916.24      914.07     21.37 o
   1  14  13      246.27      292.70     20.05 o
   2  14  13       98.05      118.19     13.84 o
   3  14  13       44.02       68.12     11.18 o
   4  14  13       89.03       67.71     11.67 o
   5  14  13       33.44       57.50     11.80 o
  -6  15  13        4.99        3.50      4.58 o
  -5  15  13       19.71       18.83      6.09 o
  -4  15  13        0.00       -1.27      3.13 o
  -3  15  13       18.12       19.45      4.05 o
  -2  15  13      114.40      112.39      8.52 o
  -1  15  13      153.95      171.18     10.34 o
   0  15  13        6.16        5.32      5.63 o
   1  15  13       24.43       26.83      8.09 o
   2  15  13        4.11       -1.38      7.44 o
   3  15  13        1.50       -3.32      6.42 o
   4  15  13        0.41        4.25      6.75 o
   5  15  13      223.97      272.91     22.06 o
  -6  16  13        9.20       10.41      4.54 o
  -5  16  13        0.00       -3.01      6.40 o
  -4  16  13       64.56       58.25      5.61 o
  -3  16  13      215.14      209.25      9.89 o
  -2  16  13      232.98      249.40     12.67 o
  -1  16  13        1.40       12.12      6.49 o
   0  16  13       67.99       65.32     10.54 o
   1  16  13      100.54       75.01     11.10 o
   2  16  13       48.02       38.65      9.79 o
   3  16  13        9.24       -1.64      6.32 o
   4  16  13       15.02       12.06      7.54 o
  -6  17  13      113.20       91.63     12.69 o
  -5  17  13       34.24       39.12      8.36 o
  -4  17  13        5.86        9.46      3.35 o
  -3  17  13       30.19       42.59      5.66 o
  -2  17  13       81.40       91.83      9.17 o
  -1  17  13        0.59       -3.41      5.97 o
   0  17  13       21.10       29.24      7.80 o
   1  17  13       92.66      130.19     15.00 o
   2  17  13       46.37       29.39      8.84 o
   3  17  13       41.78       37.61      9.19 o
  -5  18  13        2.43       -1.90      6.02 o
  -4  18  13        3.40        5.36     11.90 o
  -3  18  13       68.05       71.04      8.36 o
  -2  18  13       11.57       10.16     10.06 o
  -1  18  13      131.05      158.89     15.48 o
   0  18  13       24.18       26.61      7.57 o
   1  18  13       52.09       59.99     10.53 o
   2  18  13        2.14       -6.60      6.60 o
   3  18  13        1.42       12.59      7.67 o
   0  19  13       17.93       19.35      8.24 o
   1  19  13      129.91      155.29     16.32 o
 -12   0  14       58.40       62.32     12.30 o
 -10   0  14      623.93      641.40     21.18 o
  -8   0  14      363.84      381.97     20.86 o
  -6   0  14     1682.86     1545.77     36.14 o
  -4   0  14      389.17      442.64     17.51 o
  -2   0  14       77.17      115.48      7.08 o
   0   0  14        0.37        3.45      2.41 o
   2   0  14      163.05      153.28      7.46 o
   4   0  14      114.58      106.23      9.86 o
   6   0  14     2371.22     2298.77     29.28 o
   8   0  14        2.92       10.47      5.53 o
  10   0  14      166.30      171.35     17.22 o
 -12   1  14        1.36        1.10      4.59 o
 -11   1  14       48.58       68.13      5.77 o
 -10   1  14       33.48       31.24      5.01 o
  -9   1  14       35.39       31.33      4.72 o
  -8   1  14        3.16        0.67      5.34 o
  -7   1  14        3.09        0.84      3.78 o
  -6   1  14       30.63       28.18      6.12 o
  -5   1  14       35.16       43.53      4.64 o
  -4   1  14      688.04      704.31     15.33 o
  -3   1  14       68.07       97.92      4.06 o
  -2   1  14      592.79      538.70     11.03 o
  -1   1  14      303.35      354.59      8.36 o
   0   1  14     1289.45     1302.01     15.66 o
   1   1  14       48.02       45.11      2.72 o
   2   1  14      306.58      294.25      7.14 o
   3   1  14      892.14      847.08     12.54 o
   4   1  14      876.21      785.41     12.74 o
   5   1  14        5.53        6.64      3.31 o
   6   1  14      892.81      844.22     15.88 o
   7   1  14       30.36       22.49      4.84 o
   8   1  14       30.81       32.73     10.38 o
   9   1  14       42.62       58.70      7.35 o
  10   1  14      169.49      176.51     13.39 o
 -12   2  14        1.91        3.18      6.26 o
 -11   2  14        3.58        5.40      3.52 o
 -10   2  14       15.60       12.16      3.63 o
  -9   2  14      223.67      219.38      9.88 o
  -8   2  14      530.30      558.74     16.25 o
  -7   2  14     1510.55     1434.69     26.21 o
  -6   2  14     3551.62     3423.03     45.92 o
  -5   2  14        0.01        1.16      4.61 o
  -4   2  14       71.75       58.20      3.67 o
  -3   2  14        1.53        3.49      1.81 o
  -2   2  14      504.92      560.72      8.82 o
  -1   2  14      208.60      192.20      6.21 o
   0   2  14      410.19      402.06      8.80 o
   1   2  14      223.72      245.81      5.77 o
   2   2  14      552.50      523.08      9.35 o
   3   2  14      493.72      451.78      9.93 o
   4   2  14     1074.56     1046.46     16.72 o
   5   2  14      638.24      534.43     20.38 o
   6   2  14      709.50      642.73     18.81 o
   7   2  14        3.11       -1.49      3.85 o
   8   2  14       20.85       11.12      4.17 o
   9   2  14      150.76      185.19     16.02 o
  10   2  14       12.48        3.93      6.06 o
 -12   3  14        5.73       -5.00      7.51 o
 -11   3  14       23.38       26.50      4.27 o
 -10   3  14      643.13      729.62     18.56 o
  -9   3  14      288.15      259.78     10.77 o
  -8   3  14     1682.50     1702.94     25.32 o
  -7   3  14        0.92        6.08      3.70 o
  -6   3  14        8.35       14.15      2.98 o
  -5   3  14       58.65       59.87      3.67 o
  -4   3  14      117.30      118.64      5.21 o
  -3   3  14      272.73      271.20      7.76 o
  -2   3  14      200.53      221.68      5.45 o
  -1   3  14       25.14       32.81      2.88 o
   0   3  14     3085.08     3201.04     27.30 o
   1   3  14      154.04      157.86      4.88 o
   2   3  14      282.35      266.28      6.60 o
   3   3  14       52.55       40.01      3.06 o
   4   3  14      499.83      553.47     12.35 o
   5   3  14      408.78      376.99     10.64 o
   6   3  14       32.32       32.64      5.22 o
   7   3  14       24.31       36.46      5.38 o
   8   3  14       27.15       41.19      6.16 o
   9   3  14       16.53       32.12      6.01 o
  10   3  14        3.85        5.63      5.17 o
 -12   4  14       11.15        8.00      7.66 o
 -11   4  14       58.59       58.12      6.45 o
 -10   4  14      184.65      185.39     12.18 o
  -9   4  14       91.52       91.57      7.05 o
  -8   4  14        9.78        7.82      4.93 o
  -7   4  14        1.14        1.81      1.39 o
  -6   4  14     1847.90     1778.18     16.68 o
  -5   4  14        2.46        1.85      1.87 o
  -4   4  14      254.04      277.94      8.28 o
  -3   4  14       84.77       91.56      5.86 o
  -2   4  14       53.67       46.72      3.22 o
  -1   4  14      656.34      629.43      8.94 o
   0   4  14        6.92       14.87      1.71 o
   1   4  14       80.43       66.97      3.11 o
   2   4  14      841.53      919.09     13.01 o
   3   4  14       76.25       55.21      3.82 o
   4   4  14      721.28      729.84     15.38 o
   5   4  14       53.21       57.75      3.07 o
   6   4  14       90.53       91.31      7.65 o
   7   4  14       34.29       26.53      8.94 o
   8   4  14      202.06      217.00     12.16 o
   9   4  14       47.24       42.48      9.02 o
  10   4  14       19.18       26.44      7.53 o
 -12   5  14        1.87       -3.48      7.11 o
 -11   5  14       86.21       96.60      9.65 o
 -10   5  14       19.58        7.19      4.49 o
  -9   5  14       48.44       46.18      5.23 o
  -8   5  14        0.05       -0.85      3.61 o
  -7   5  14        0.53       -1.13      1.53 o
  -6   5  14     1920.78     1818.85     23.50 o
  -5   5  14        8.63        8.29      1.90 o
  -4   5  14     1988.55     1917.75     22.52 o
  -3   5  14      108.22       93.54      4.47 o
  -2   5  14      182.58      194.29      7.63 o
  -1   5  14      252.37      229.46      6.41 o
   0   5  14     2306.89     2091.51     42.04 o
   1   5  14       44.97       41.27      2.25 o
   2   5  14        0.37        6.60      1.70 o
   3   5  14       38.37       42.61      3.22 o
   4   5  14       42.92       55.61      3.91 o
   5   5  14      396.15      358.30      9.97 o
   6   5  14       90.76      102.70      7.82 o
   7   5  14      869.19      855.44     22.15 o
   8   5  14      196.18      182.46     18.31 o
   9   5  14       70.86       68.37      7.57 o
 -11   6  14      151.96      139.83     15.21 o
 -10   6  14       13.15        5.42      4.86 o
  -9   6  14        9.43       11.79      3.71 o
  -8   6  14      148.22      107.98     10.33 o
  -7   6  14       15.65       16.20      2.25 o
  -6   6  14      261.01      257.97      9.14 o
  -5   6  14      357.90      316.28      7.65 o
  -4   6  14      108.03      102.46      4.05 o
  -3   6  14      106.26      109.22      4.17 o
  -2   6  14     1436.54     1328.54     20.91 o
  -1   6  14        8.82        7.01      3.23 o
   0   6  14     1606.05     1530.36     18.50 o
   1   6  14        2.23        2.74      1.97 o
   2   6  14       97.23       82.24      4.85 o
   3   6  14     1786.64     1740.53     14.26 o
   4   6  14      482.55      431.33     13.08 o
   5   6  14      394.39      434.89     10.62 o
   6   6  14      108.69       77.82     11.76 o
   7   6  14        0.01        3.37      3.78 o
   8   6  14       22.30       31.69      5.78 o
 -11   7  14       77.91       82.44     12.21 o
 -10   7  14      286.90      274.91     12.09 o
  -9   7  14      399.18      433.94     14.14 o
  -8   7  14      335.95      300.77     11.18 o
  -7   7  14       61.85       69.94      4.07 o
  -6   7  14       12.22        9.70      2.28 o
  -5   7  14      163.96      190.26      6.15 o
  -4   7  14       16.23       25.43      2.22 o
  -3   7  14      216.21      188.11      4.71 o
  -2   7  14     1384.23     1383.79     25.53 o
  -1   7  14        2.45        4.96      2.20 o
   0   7  14       11.69       12.69      3.02 o
   1   7  14      318.46      294.36      6.81 o
   2   7  14      670.26      637.46     11.37 o
   3   7  14      671.14      686.86      9.72 o
   4   7  14      125.47      144.90      6.01 o
   5   7  14       64.59       80.89      6.35 o
   6   7  14        0.47        1.75      3.51 o
   7   7  14        5.84       15.53      5.43 o
   8   7  14      234.88      227.14     19.95 o
 -11   8  14       99.80      132.78     14.76 o
 -10   8  14      113.07      136.06      8.86 o
  -9   8  14      851.25      868.29     19.81 o
  -8   8  14      255.54      254.14     10.39 o
  -7   8  14       15.31        8.25      2.31 o
  -6   8  14      265.07      245.87      7.32 o
  -5   8  14      124.58       91.66      4.58 o
  -4   8  14     1178.04     1089.65     12.18 o
  -3   8  14      752.47      673.50     17.14 o
  -2   8  14      131.98      136.83      6.28 o
  -1   8  14       26.11       27.06      3.33 o
   0   8  14      467.45      428.22      9.96 o
   1   8  14      149.28      146.43      5.50 o
   2   8  14      616.13      638.63     11.16 o
   3   8  14      362.33      337.22     10.12 o
   4   8  14     1284.92     1264.18     22.02 o
   5   8  14     1696.20     1620.98     40.00 o
   6   8  14      475.85      474.26     15.05 o
   7   8  14       34.30       45.06     10.10 o
   8   8  14        3.58       -5.28      7.03 o
 -11   9  14        0.67       -5.69      7.09 o
 -10   9  14      101.65       92.66     11.50 o
  -9   9  14       17.25       37.11      5.20 o
  -8   9  14       12.92        8.87      3.66 o
  -7   9  14        8.84        9.04      2.44 o
  -6   9  14       69.11       64.50      4.17 o
  -5   9  14      924.75      837.92     14.82 o
  -4   9  14       13.05       25.87      2.64 o
  -3   9  14      804.21      764.32     15.05 o
  -2   9  14       28.53       42.50      3.86 o
  -1   9  14       29.07       28.92      3.26 o
   0   9  14       27.71       17.47      2.51 o
   1   9  14       40.71       33.75      4.24 o
   2   9  14       14.75       10.19      2.22 o
   3   9  14        3.86        9.27      1.92 o
   4   9  14      179.58      170.95      7.96 o
   5   9  14      320.71      348.86     14.06 o
   6   9  14      282.46      316.02     22.20 o
   7   9  14       22.80       36.54     10.08 o
 -10  10  14       38.16       44.52      8.93 o
  -9  10  14        3.63        6.26      4.47 o
  -8  10  14       83.07       97.34      6.93 o
  -7  10  14       30.32       27.04      3.25 o
  -6  10  14       24.80       18.30      4.25 o
  -5  10  14        0.33        5.37      2.36 o
  -4  10  14     1018.55     1024.37     18.32 o
  -3  10  14       61.93       50.69      6.40 o
  -2  10  14      305.88      290.05      9.08 o
  -1  10  14      330.51      339.01      9.20 o
   0  10  14        7.63        7.13      2.08 o
   1  10  14      469.34      461.41     13.62 o
   2  10  14       55.30       58.47      5.27 o
   3  10  14     2406.75     2432.17     55.69 o
   4  10  14       49.06       52.49      9.89 o
   5  10  14        5.45        5.41      6.30 o
   6  10  14      336.43      365.09     24.41 o
   7  10  14        0.68       -7.83      7.83 o
  -8  11  14      130.21      159.45     10.98 o
  -7  11  14        6.43        7.55      2.46 o
  -6  11  14      194.72      149.77      7.95 o
  -5  11  14        2.19        3.93      2.99 o
  -4  11  14      841.20      756.96     40.72 o
  -3  11  14        0.82        4.91      2.54 o
  -2  11  14     2917.56     2910.56     37.36 o
  -1  11  14      988.61     1060.23     22.51 o
   0  11  14       15.11       22.09      7.64 o
   1  11  14      979.26      938.96     19.60 o
   2  11  14      164.38      144.54      7.31 o
   3  11  14       34.88       44.19      8.94 o
   4  11  14       29.12       19.38      6.19 o
   5  11  14       46.15       37.87      8.78 o
   6  11  14      163.10      197.71     18.65 o
  -8  12  14      236.14      254.38     14.86 o
  -7  12  14        1.35        5.91      2.91 o
  -6  12  14      207.74      204.34      9.50 o
  -5  12  14        7.21        7.52      4.01 o
  -4  12  14      449.06      423.99     16.06 o
  -3  12  14       18.77       23.16      4.83 o
  -2  12  14      476.27      491.25     16.24 o
  -1  12  14       65.61       74.70      6.78 o
   0  12  14        0.11        1.39      3.32 o
   1  12  14      722.15      682.52     17.07 o
   2  12  14      173.35      191.55     16.90 o
   3  12  14      300.41      316.73     21.75 o
   4  12  14        6.03        2.49      6.38 o
   5  12  14       25.16       40.84      9.60 o
   6  12  14       25.19       13.45      7.37 o
  -7  13  14       10.05       19.00      6.24 o
  -6  13  14      289.58      253.97     10.79 o
  -5  13  14        1.13       -0.66      3.95 o
  -4  13  14       21.98       30.08      5.41 o
  -3  13  14       74.14       62.71      6.89 o
  -2  13  14      189.12      198.89     10.89 o
  -1  13  14        3.11       10.50      6.03 o
   0  13  14      136.63      120.08      8.09 o
   1  13  14      522.47      533.80     15.51 o
   2  13  14      361.55      371.82     23.08 o
   3  13  14        5.96       21.66      8.47 o
   4  13  14       44.18       44.58     10.62 o
   5  13  14      237.91      246.87     21.03 o
  -7  14  14       24.77       25.62      8.98 o
  -6  14  14       59.41       59.31      6.10 o
  -5  14  14        6.17        5.84      4.32 o
  -4  14  14      143.46      169.14      8.77 o
  -3  14  14       78.77       85.81     10.34 o
  -2  14  14       78.13       96.47      8.02 o
  -1  14  14      556.19      565.73     17.77 o
   0  14  14       54.72       66.02     24.29 o
   1  14  14      132.08      145.16     14.91 o
   2  14  14       14.64       17.44      7.28 o
   3  14  14       28.25       24.11      7.10 o
   4  14  14      596.40      565.59     30.17 o
   5  14  14       76.63       91.34     13.46 o
  -6  15  14       16.21       20.37      5.31 o
  -5  15  14       42.92       58.06      7.03 o
  -4  15  14       10.40        7.00      3.52 o
  -3  15  14       19.19       20.39      6.99 o
  -2  15  14       36.98       29.15      5.46 o
  -1  15  14      190.85      217.98     11.57 o
   0  15  14       47.83       57.76      6.29 o
   1  15  14      218.04      256.41     19.79 o
   2  15  14       41.86       58.92     10.65 o
   3  15  14        5.45        5.76      6.34 o
   4  15  14        5.79        3.08      6.27 o
  -6  16  14        8.34       -0.74      5.42 o
  -5  16  14        0.45        5.33      4.41 o
  -4  16  14       19.92       14.85      4.36 o
  -3  16  14       21.18       31.00      4.82 o
  -2  16  14       32.67       37.00      5.82 o
  -1  16  14      146.86      167.64     10.38 o
   0  16  14      169.60      174.61     16.23 o
   1  16  14      244.61      253.15     20.05 o
   2  16  14       43.94       39.54      9.13 o
   3  16  14      106.25       98.81     13.49 o
  -5  17  14       23.57       22.97      9.44 o
  -4  17  14       18.31        8.47      3.71 o
  -3  17  14       82.61      104.68     10.11 o
  -2  17  14       73.68       79.27      6.67 o
  -1  17  14       10.08       15.45      6.46 o
   0  17  14        3.96       -4.03      7.30 o
   1  17  14       32.46       25.14      8.02 o
   2  17  14      426.54      450.85     27.31 o
   3  17  14       11.66       21.02      9.10 o
  -4  18  14       38.74       37.21      9.70 o
  -3  18  14       14.91       36.55      8.74 o
  -2  18  14        9.80        4.10      5.51 o
  -1  18  14       95.69      141.98     15.04 o
   0  18  14       58.08       69.46     11.37 o
   1  18  14       20.31       27.51      9.00 o
   2  18  14       20.34       30.55      9.31 o
 -11   0  15        7.16       16.06      5.83 o
  -9   0  15       90.06       95.72     12.18 o
  -7   0  15      135.77      123.88     11.61 o
  -5   0  15      262.57      311.10     15.86 o
  -3   0  15       78.63       62.02      5.35 o
  -1   0  15     4225.66     4219.35     41.71 o
   1   0  15        0.35        7.28      2.69 o
   3   0  15      228.85      233.15     13.34 o
   5   0  15      222.45      193.61     14.88 o
   7   0  15        8.87       -1.70      5.36 o
   9   0  15        1.31        9.06      5.22 o
 -11   1  15        0.22        1.21      3.69 o
 -10   1  15       88.71       98.95      7.52 o
  -9   1  15       20.43        4.29      4.21 o
  -8   1  15      574.81      498.28     16.89 o
  -7   1  15      191.83      180.84      9.79 o
  -6   1  15      292.64      271.79      6.66 o
  -5   1  15      100.22       99.99      6.54 o
  -4   1  15       10.00       12.00      3.07 o
  -3   1  15      273.13      270.89      8.45 o
  -2   1  15      291.45      294.65     12.66 o
  -1   1  15       91.07       94.37      4.76 o
   0   1  15       14.04       19.67      2.89 o
   1   1  15      289.38      297.61      7.40 o
   2   1  15      138.22      158.12      5.50 o
   3   1  15        1.21        5.74      1.84 o
   4   1  15      166.50      140.84      6.61 o
   5   1  15      442.14      409.20     14.88 o
   6   1  15      175.74      186.70     13.71 o
   7   1  15      175.18      176.66     10.95 o
   8   1  15       10.20       19.51      6.21 o
   9   1  15        7.19        5.01      6.10 o
  10   1  15       81.84       96.22     13.42 o
 -11   2  15        0.28        3.88      3.61 o
 -10   2  15        0.63        2.18      3.69 o
  -9   2  15      357.63      329.75     15.97 o
  -8   2  15       35.53       18.22      4.17 o
  -7   2  15        2.00        5.83      9.06 o
  -6   2  15      363.50      344.02      9.64 o
  -5   2  15       12.92       10.50      6.19 o
  -4   2  15       55.10       57.63      4.23 o
  -3   2  15      153.38      138.53      5.98 o
  -2   2  15      479.49      495.60      9.43 o
  -1   2  15       16.44       24.15      3.24 o
   0   2  15      589.41      627.30     13.00 o
   1   2  15      101.13       96.53      4.24 o
   2   2  15      170.70      177.68      5.77 o
   3   2  15      651.25      598.06     10.78 o
   4   2  15      110.54       86.22      7.79 o
   5   2  15       65.27       61.87      6.36 o
   6   2  15       13.97       15.09      5.22 o
   7   2  15      336.85      299.85     16.91 o
   8   2  15       37.13       49.20      9.02 o
   9   2  15      174.44      200.17     12.57 o
  10   2  15        0.21        7.07      6.53 o
 -11   3  15      335.49      368.73     14.27 o
 -10   3  15       79.30       84.35     10.44 o
  -9   3  15      435.86      416.91     16.83 o
  -8   3  15      444.99      417.22     13.00 o
  -7   3  15      258.29      254.66     11.46 o
  -6   3  15       18.02       17.22      2.34 o
  -5   3  15       21.10       23.56      3.67 o
  -4   3  15     2168.66     2078.66     22.87 o
  -3   3  15       81.12       68.54      4.27 o
  -2   3  15      667.19      678.50     10.62 o
  -1   3  15      250.67      237.85      8.18 o
   0   3  15       41.63       33.58      3.60 o
   1   3  15      195.72      202.51      5.73 o
   2   3  15      203.50      180.05      5.72 o
   3   3  15      167.64      137.31      5.94 o
   4   3  15      404.66      339.03      9.81 o
   5   3  15      858.40      703.78     14.63 o
   6   3  15       39.72       47.84      7.16 o
   7   3  15       59.18       62.45      7.04 o
   8   3  15        4.11       -4.38      4.38 o
   9   3  15      171.46      164.85     11.37 o
 -11   4  15       43.77       53.90      7.70 o
 -10   4  15        6.73       -5.24      7.38 o
  -9   4  15        0.15        1.46      3.47 o
  -8   4  15      238.34      224.80      9.74 o
  -7   4  15       48.81       32.98      3.96 o
  -6   4  15       34.43       32.49      3.41 o
  -5   4  15      915.41      880.89     14.45 o
  -4   4  15      649.72      611.59     14.61 o
  -3   4  15       24.75       19.38      2.55 o
  -2   4  15      137.86      148.05      5.45 o
  -1   4  15      996.19      998.22     11.74 o
   0   4  15      424.01      384.38      7.25 o
   1   4  15      911.88      862.92     10.98 o
   2   4  15     1250.68     1234.42     15.64 o
   3   4  15      753.19      663.74     14.40 o
   4   4  15     2168.57     2061.32     31.59 o
   5   4  15      272.78      232.19      8.46 o
   6   4  15        7.85        6.79      8.39 o
   7   4  15        8.24        6.68      4.02 o
   8   4  15       28.58       10.69      3.85 o
   9   4  15        5.59        6.41      6.07 o
 -11   5  15       21.72       22.39      7.48 o
 -10   5  15        4.84        4.83      4.78 o
  -9   5  15      243.42      236.70     10.56 o
  -8   5  15      114.27       99.92      6.82 o
  -7   5  15        4.76        3.39      2.05 o
  -6   5  15       81.61       83.89      4.16 o
  -5   5  15       23.61       19.61      3.63 o
  -4   5  15      229.38      229.54      8.85 o
  -3   5  15       28.33       30.33      5.10 o
  -2   5  15        8.21        4.58      1.53 o
  -1   5  15     6088.74     6107.89     60.63 o
   0   5  15     1192.12     1148.75     14.32 o
   1   5  15        1.23        4.12      1.80 o
   2   5  15     1700.43     1666.35     16.78 o
   3   5  15      575.49      472.22     15.39 o
   4   5  15       18.10       21.33      2.91 o
   5   5  15       10.52        4.27      2.68 o
   6   5  15       15.60       21.23      4.45 o
   7   5  15       92.52       86.29      7.92 o
   8   5  15      244.31      230.99     12.57 o
 -11   6  15       37.59       42.21     10.00 o
 -10   6  15        4.95        3.22      4.53 o
  -9   6  15      146.40      179.64      9.49 o
  -8   6  15      177.76      173.64      8.90 o
  -7   6  15       31.54       20.20      2.54 o
  -6   6  15       94.84       92.09      5.87 o
  -5   6  15      290.66      284.60      7.43 o
  -4   6  15      157.13      135.45      8.31 o
  -3   6  15     1391.23     1376.81     14.49 o
  -2   6  15      182.19      156.59      4.87 o
  -1   6  15       73.38       71.66     10.10 o
   0   6  15     3213.50     3180.15     44.84 o
   1   6  15      219.02      209.13      7.34 o
   2   6  15        0.31        4.34      1.99 o
   3   6  15       59.52       50.77      3.34 o
   4   6  15      959.57      969.64     11.00 o
   5   6  15       39.39       37.96      5.20 o
   6   6  15       72.47       70.49      8.48 o
   7   6  15      207.11      246.64     12.46 o
   8   6  15       37.76       47.42     12.65 o
 -11   7  15       17.06       25.72      8.24 o
 -10   7  15      386.56      433.27     15.03 o
  -9   7  15      175.93      164.97      9.12 o
  -8   7  15       13.45       13.80      3.40 o
  -7   7  15        6.10        4.74      2.08 o
  -6   7  15        0.35        0.93      2.76 o
  -5   7  15      248.90      268.72      7.31 o
  -4   7  15     1648.72     1581.19     16.33 o
  -3   7  15      527.95      485.60      7.50 o
  -2   7  15      283.99      303.85      9.50 o
  -1   7  15       92.06       90.35      5.23 o
   0   7  15      154.07      174.96      5.76 o
   1   7  15      806.19      757.46     11.28 o
   2   7  15     1232.25     1200.29     16.23 o
   3   7  15        3.26        1.94      1.07 o
   4   7  15      556.84      532.54     15.46 o
   5   7  15       65.87       55.59      5.57 o
   6   7  15       75.61       76.09      6.84 o
   7   7  15        1.99        1.33      3.56 o
 -11   8  15      130.21      103.49     12.91 o
 -10   8  15      175.74      180.27     15.48 o
  -9   8  15        3.02        5.68      3.30 o
  -8   8  15       12.16        8.53      3.53 o
  -7   8  15       53.76       61.41      4.09 o
  -6   8  15      153.22      149.18      5.88 o
  -5   8  15      777.07      661.80     10.53 o
  -4   8  15       13.68       20.12      2.39 o
  -3   8  15      209.85      180.29     10.27 o
  -2   8  15      161.46      185.50      7.56 o
  -1   8  15       17.81       14.87      2.72 o
   0   8  15      948.03      923.78     15.07 o
   1   8  15     2328.02     2224.60     18.87 o
   2   8  15     1242.41     1227.19     16.17 o
   3   8  15      324.20      320.47      7.77 o
   4   8  15       99.28       81.34     12.26 o
   5   8  15       30.48       27.38      4.37 o
   6   8  15      462.04      490.69     27.81 o
   7   8  15        1.19        2.23      7.08 o
 -10   9  15      238.77      248.85     18.29 o
  -9   9  15        2.19       -1.99      3.60 o
  -8   9  15        7.72       16.30      4.46 o
  -7   9  15       12.96       10.34      2.54 o
  -6   9  15      213.96      189.48      6.71 o
  -5   9  15       68.55       57.38      5.71 o
  -4   9  15      577.03      518.66     19.11 o
  -3   9  15      163.29      165.77      7.49 o
  -2   9  15     1470.95     1500.09     36.18 o
  -1   9  15       30.14       24.43      3.06 o
   0   9  15     1525.75     1486.44     18.85 o
   1   9  15      242.59      252.26     10.43 o
   2   9  15      377.57      357.85      8.62 o
   3   9  15      715.90      685.55     19.53 o
   4   9  15       10.59       14.42      3.21 o
   5   9  15      136.60      108.75     13.42 o
   6   9  15       42.10       39.04      9.47 o
   7   9  15      364.39      380.65     25.75 o
  -9  10  15        9.36        0.79      4.22 o
  -8  10  15      169.70      176.58      9.05 o
  -7  10  15      147.62      148.35      6.36 o
  -6  10  15       67.66       64.76      4.25 o
  -5  10  15        1.11        1.93      2.04 o
  -4  10  15      907.51      857.92     24.65 o
  -3  10  15       34.53       29.02      4.04 o
  -2  10  15       45.66       42.29      4.07 o
  -1  10  15      171.77      157.59      6.68 o
   0  10  15      305.50      335.84     12.46 o
   1  10  15       56.35       74.60      7.60 o
   2  10  15      396.10      385.12     11.75 o
   3  10  15      194.02      203.27      8.07 o
   4  10  15      387.16      378.51     23.60 o
   5  10  15       57.92       47.72     10.39 o
   6  10  15      909.91      965.73     39.82 o
  -8  11  15       47.43       38.67      7.40 o
  -7  11  15      175.70      214.17      9.50 o
  -6  11  15       92.03       88.48      6.51 o
  -5  11  15       51.17       39.02      6.33 o
  -4  11  15      384.60      365.03     15.02 o
  -3  11  15      418.07      402.21     15.27 o
  -2  11  15       66.34       64.84      6.60 o
  -1  11  15      145.83      161.72      9.40 o
   0  11  15        0.00       -3.49      3.49 o
   1  11  15      756.06      782.54     34.42 o
   2  11  15        7.22        4.69      2.95 o
   3  11  15        0.35       -1.10      6.56 o
   4  11  15       56.84       65.03     10.96 o
   5  11  15      151.13      175.90     17.89 o
   6  11  15        0.69        3.51      7.22 o
  -8  12  15       38.80       33.73      8.43 o
  -7  12  15        0.38       11.07      5.30 o
  -6  12  15       91.71       99.42      7.04 o
  -5  12  15       19.27       21.80      4.29 o
  -4  12  15        2.02        0.74     11.57 o
  -3  12  15        0.00        4.94      4.03 o
  -2  12  15       22.25       15.23      4.65 o
  -1  12  15      111.95       95.58      7.57 o
   0  12  15      118.54      125.71     10.85 o
   1  12  15        0.12       -2.32      3.36 o
   2  12  15        7.72       -3.88      6.53 o
   3  12  15       14.34        6.22      6.78 o
   4  12  15        6.15       15.52      7.29 o
   5  12  15       15.21        6.65      5.70 o
  -7  13  15        6.84       10.84      4.70 o
  -6  13  15       35.74       21.05      4.40 o
  -5  13  15      245.15      237.01     10.32 o
  -4  13  15       25.51       21.80      6.22 o
  -3  13  15        2.86        4.19      5.51 o
  -2  13  15       84.05       70.86      7.20 o
  -1  13  15      147.85      150.39     14.39 o
   0  13  15       13.10        7.29      5.34 o
   1  13  15        0.43        2.93      5.92 o
   2  13  15       46.30       61.16     11.13 o
   3  13  15       97.35      114.43     14.35 o
   4  13  15      182.43      163.02     17.44 o
   5  13  15      308.51      294.88     22.89 o
  -6  14  15        0.91        5.50      4.30 o
  -5  14  15       19.17       18.29      8.62 o
  -4  14  15       20.19       11.17      5.67 o
  -3  14  15       47.38       38.15      6.09 o
  -2  14  15      117.79      132.72      9.60 o
  -1  14  15       65.51       61.36      6.84 o
   0  14  15       15.61       17.60      8.96 o
   1  14  15        0.39        6.30      6.74 o
   2  14  15       25.88       28.11      8.82 o
   3  14  15       37.83       44.20     10.48 o
   4  14  15      774.77      882.21     38.44 o
  -6  15  15       90.67      116.06      9.70 o
  -5  15  15        1.58       -0.95      4.34 o
  -4  15  15      127.37      141.75      8.50 o
  -3  15  15      220.74      223.35     12.50 o
  -2  15  15       20.07       20.67      4.89 o
  -1  15  15      283.71      279.75     13.22 o
   0  15  15      247.63      280.36     20.58 o
   1  15  15        3.66       -2.52      5.85 o
   2  15  15      111.73      110.94     14.17 o
   3  15  15      112.59      154.40     16.57 o
  -6  16  15      163.11      185.28     16.72 o
  -5  16  15       19.66        7.26      8.25 o
  -4  16  15       50.03       56.82      5.95 o
  -3  16  15        0.00       -0.30      3.96 o
  -2  16  15        2.23        5.18      5.43 o
  -1  16  15       11.67       15.99      4.56 o
   0  16  15      102.73       94.29     13.40 o
   1  16  15      236.62      273.55     21.27 o
   2  16  15       16.67       11.66      7.60 o
   3  16  15       38.63       55.10     11.76 o
  -5  17  15       88.63      117.18     14.25 o
  -4  17  15        2.20       -2.87      3.59 o
  -3  17  15       90.43      125.63      8.40 o
  -2  17  15      113.42      129.40     18.33 o
  -1  17  15        0.01        5.30      5.43 o
   0  17  15       39.01       46.64     10.20 o
   1  17  15       11.32        4.94      6.94 o
   2  17  15       27.75       43.03     10.37 o
  -2  18  15        6.09        7.91      6.00 o
  -1  18  15        0.06       12.77      6.95 o
   0  18  15       22.89       42.64      9.95 o
   1  18  15       24.32       27.97      8.12 o
 -10   0  16      342.15      343.22     17.73 o
  -8   0  16       55.27       51.77      8.75 o
  -6   0  16     2546.39     2405.74     46.69 o
  -4   0  16     1243.11     1219.02     29.78 o
  -2   0  16      949.09      874.08     28.52 o
   0   0  16       47.60       44.05      7.13 o
   2   0  16       10.20       18.16      3.27 o
   4   0  16       66.56       47.65      8.14 o
   6   0  16      816.79      773.77     30.87 o
   8   0  16        2.67       -4.53      6.38 o
 -11   1  16        4.80        6.90      3.74 o
 -10   1  16       87.06       89.90      7.33 o
  -9   1  16       36.89       31.40      5.30 o
  -8   1  16       38.86       43.24      5.80 o
  -7   1  16      115.87       90.88      7.34 o
  -6   1  16      196.63      188.34      9.51 o
  -5   1  16       18.80       19.07      4.56 o
  -4   1  16      343.55      336.51     11.26 o
  -3   1  16     2539.18     2470.69     25.69 o
  -2   1  16      235.48      230.22     10.66 o
  -1   1  16      112.47      111.65      7.46 o
   0   1  16      386.98      452.59     11.58 o
   1   1  16      352.89      337.43      9.33 o
   2   1  16     1000.93      895.69     13.19 o
   3   1  16       81.32       69.30      4.11 o
   4   1  16       90.13       64.55      5.04 o
   5   1  16       19.12       32.52      5.26 o
   6   1  16      397.47      395.76     15.62 o
   7   1  16      203.86      244.54     12.99 o
   8   1  16       22.17       15.24     10.07 o
   9   1  16      270.23      315.54     15.94 o
 -11   2  16        1.04        4.75      3.68 o
 -10   2  16       33.50       51.97      5.88 o
  -9   2  16        6.84        3.04      3.50 o
  -8   2  16        0.07       -3.26      5.14 o
  -7   2  16        0.78        0.72      5.08 o
  -6   2  16       33.07       27.62      2.97 o
  -5   2  16        0.01        1.27      3.02 o
  -4   2  16      659.42      640.27     13.19 o
  -3   2  16     1214.80     1191.12     20.67 o
  -2   2  16      135.21      174.15      8.64 o
  -1   2  16     2145.77     2040.13     30.45 o
   0   2  16       43.42       40.76      3.85 o
   1   2  16      331.17      315.57      7.69 o
   2   2  16       60.64       54.25      3.57 o
   3   2  16      360.67      302.62      9.20 o
   4   2  16      659.87      634.09     13.86 o
   5   2  16      185.09      168.49     19.35 o
   6   2  16       45.90       46.18      6.30 o
   7   2  16        1.37        3.17      3.75 o
   8   2  16        0.74       -4.49      4.49 o
   9   2  16      157.26      158.04     11.65 o
 -11   3  16       93.51      120.39     14.55 o
 -10   3  16      239.39      278.32     11.97 o
  -9   3  16       71.99       76.52      6.53 o
  -8   3  16       75.77       76.66      6.16 o
  -7   3  16       12.92        8.61      1.41 o
  -6   3  16     1383.90     1300.98     16.17 o
  -5   3  16      191.08      185.22      8.92 o
  -4   3  16      475.46      455.61     11.11 o
  -3   3  16       89.47       94.69      5.92 o
  -2   3  16       91.43       86.03      4.45 o
  -1   3  16      427.18      402.08     10.94 o
   0   3  16     1168.72     1152.01     13.75 o
   1   3  16        0.00        3.06      1.84 o
   2   3  16     1236.23     1262.18     17.22 o
   3   3  16        7.83        7.23      2.31 o
   4   3  16       34.66       28.05      3.49 o
   5   3  16        0.82        2.93      3.70 o
   6   3  16       29.09       25.56      4.69 o
   7   3  16        0.63       -0.15      6.67 o
   8   3  16        0.83       -1.54      4.44 o
   9   3  16       82.53      106.80     13.02 o
 -11   4  16       77.56       79.42     12.19 o
 -10   4  16       62.07       68.10      6.57 o
  -9   4  16       41.29       24.14      4.15 o
  -8   4  16       24.66       27.59      4.08 o
  -7   4  16        2.04        2.25      1.58 o
  -6   4  16     1306.47     1132.97     15.54 o
  -5   4  16      266.62      204.67      7.07 o
  -4   4  16     1508.61     1373.50     36.61 o
  -3   4  16      272.23      288.35     11.55 o
  -2   4  16      370.70      360.15      8.68 o
  -1   4  16        6.88        9.80      1.89 o
   0   4  16       43.26       36.22      2.65 o
   1   4  16     1260.04     1238.19     13.71 o
   2   4  16       45.61       53.68      4.20 o
   3   4  16      928.69      911.56     14.88 o
   4   4  16      723.48      716.92     14.03 o
   5   4  16       16.73       12.86      8.09 o
   6   4  16        0.75        2.45      3.97 o
   7   4  16        1.88       -3.93      3.99 o
   8   4  16       45.43       42.42      6.10 o
   9   4  16       16.42       10.89      6.41 o
 -11   5  16       69.60       51.42      9.90 o
 -10   5  16       68.86       85.54      7.46 o
  -9   5  16        0.01       -3.16      3.97 o
  -8   5  16      239.74      212.91     10.87 o
  -7   5  16      342.00      322.58      7.65 o
  -6   5  16       13.77       27.89      2.78 o
  -5   5  16      342.99      320.74      8.70 o
  -4   5  16        0.02        3.26      4.07 o
  -3   5  16       40.45       38.78      8.89 o
  -2   5  16      134.23      139.78      5.15 o
  -1   5  16     1531.71     1543.84     17.78 o
   0   5  16      437.79      409.77      6.34 o
   1   5  16      156.09      172.94      4.78 o
   2   5  16      480.46      477.07      9.44 o
   3   5  16      332.63      286.85      8.69 o
   4   5  16     1048.51      953.86     15.63 o
   5   5  16       77.58       71.74      6.74 o
   6   5  16       65.95       59.91      6.58 o
   7   5  16       73.17       60.91      6.88 o
   8   5  16      294.85      299.78     14.69 o
 -11   6  16       55.74       33.16      9.00 o
 -10   6  16      622.24      667.85     18.45 o
  -9   6  16      303.90      314.11     12.21 o
  -8   6  16      644.41      643.82     16.38 o
  -7   6  16        3.14        7.38      1.92 o
  -6   6  16      268.15      291.49      7.81 o
  -5   6  16      135.12      153.27      5.66 o
  -4   6  16      825.23      744.24     11.62 o
  -3   6  16       84.30       87.98      5.82 o
  -2   6  16     5429.76     5309.62     49.10 o
  -1   6  16      273.90      256.12     10.88 o
   0   6  16      579.80      599.48     12.77 o
   1   6  16       29.76       25.52      3.18 o
   2   6  16      635.69      556.53     15.83 o
   3   6  16      451.95      486.62      9.65 o
   4   6  16      280.61      303.48     12.31 o
   5   6  16       72.39       74.41      6.92 o
   6   6  16      206.81      230.93     20.33 o
   7   6  16        1.86       -1.88      4.94 o
 -11   7  16       35.24       65.54     10.96 o
 -10   7  16      330.02      343.88     21.20 o
  -9   7  16       63.48       65.99      6.32 o
  -8   7  16      746.34      763.69     17.92 o
  -7   7  16        1.32        2.59      1.93 o
  -6   7  16       44.47       42.45      4.19 o
  -5   7  16      189.73      174.86      6.95 o
  -4   7  16      439.93      407.25      8.53 o
  -3   7  16      468.08      404.88      7.44 o
  -2   7  16     1072.12     1057.10     17.95 o
  -1   7  16     1554.24     1567.47     24.22 o
   0   7  16      556.01      537.69     12.68 o
   1   7  16       88.02       84.12      4.30 o
   2   7  16      194.20      218.04      7.35 o
   3   7  16      241.52      244.94      9.07 o
   4   7  16      119.22      109.65      7.64 o
   5   7  16      397.33      380.72     14.08 o
   6   7  16      187.37      167.44     10.08 o
   7   7  16        0.00        2.17      5.81 o
 -10   8  16        0.71        4.89      5.01 o
  -9   8  16       21.56       16.08      6.85 o
  -8   8  16      193.27      228.50     10.14 o
  -7   8  16      164.05      162.47      8.03 o
  -6   8  16       25.87       23.63      3.81 o
  -5   8  16       75.85       73.29      4.49 o
  -4   8  16      138.19      144.17      5.63 o
  -3   8  16        0.16       -1.73      2.46 o
  -2   8  16     1342.75     1304.11     19.84 o
  -1   8  16        9.50        8.42      2.64 o
   0   8  16      283.65      260.60      8.47 o
   1   8  16     2813.25     2928.39     22.58 o
   2   8  16      472.97      473.75     11.79 o
   3   8  16       41.78       54.56      4.51 o
   4   8  16      599.55      561.51     16.00 o
   5   8  16      226.76      205.51     30.36 o
   6   8  16      112.81       78.97     12.14 o
   7   8  16       58.92       46.50     10.45 o
  -9   9  16        3.80        2.34      3.60 o
  -8   9  16       19.36       15.86      4.02 o
  -7   9  16      303.05      261.52     10.18 o
  -6   9  16      187.88      179.88      6.62 o
  -5   9  16        0.68        0.17      2.09 o
  -4   9  16        8.66        8.52      2.78 o
  -3   9  16        3.31        4.99      4.20 o
  -2   9  16      372.13      388.30     11.03 o
  -1   9  16      135.60      151.05      6.77 o
   0   9  16     2271.28     2240.21     23.95 o
   1   9  16       85.27       71.16      8.68 o
   2   9  16      460.80      477.62     10.35 o
   3   9  16      245.94      246.93     10.07 o
   4   9  16       49.04       50.73     10.31 o
   5   9  16       43.41       24.07      7.84 o
   6   9  16       54.53       36.58      8.91 o
  -8  10  16       18.69       33.23      5.96 o
  -7  10  16      389.81      362.00     16.99 o
  -6  10  16      361.65      388.05     12.36 o
  -5  10  16      121.08      137.86      9.95 o
  -4  10  16        0.10       -3.07      3.95 o
  -3  10  16      147.03      127.44      8.87 o
  -2  10  16      524.82      533.81     17.16 o
  -1  10  16     1559.39     1567.14     28.99 o
   0  10  16       14.70       16.58      3.72 o
   1  10  16      109.08      112.99      7.43 o
   2  10  16      189.67      176.49      8.47 o
   3  10  16        0.12        5.18      6.57 o
   4  10  16      108.85       95.58     13.16 o
   5  10  16      200.39      233.97     20.11 o
   6  10  16       11.85       14.39      7.48 o
  -8  11  16       44.00       20.44      5.30 o
  -7  11  16       95.87      121.60     10.76 o
  -6  11  16       51.15       64.65      6.00 o
  -5  11  16      393.88      376.80     16.04 o
  -4  11  16        1.36       -1.31      3.67 o
  -3  11  16      190.81      181.38     10.78 o
  -2  11  16       27.76       28.81      4.95 o
  -1  11  16       59.05       58.32     13.01 o
   0  11  16       14.60       17.10     11.91 o
   1  11  16       46.13       53.78      5.67 o
   2  11  16      818.13      812.28     34.09 o
   3  11  16       34.96       40.29      9.72 o
   4  11  16        1.06       10.42      8.06 o
   5  11  16       34.21       82.54     12.98 o
  -7  12  16        0.22        6.15      4.86 o
  -6  12  16      512.49      481.93     14.57 o
  -5  12  16      229.37      189.67      9.29 o
  -4  12  16       42.07       44.13      6.49 o
  -3  12  16       15.65       20.25      4.97 o
  -2  12  16       21.10       24.56      4.70 o
  -1  12  16      141.43      129.05     14.04 o
   0  12  16        2.53        5.44      5.40 o
   1  12  16      529.50      517.79     15.64 o
   2  12  16       49.96       55.18     10.49 o
   3  12  16       15.60       33.06      9.79 o
   4  12  16      298.09      317.90     23.75 o
   5  12  16        9.43        6.16      8.61 o
  -7  13  16       35.01       32.44      9.65 o
  -6  13  16      144.14      123.30      8.09 o
  -5  13  16      204.98      183.03      9.40 o
  -4  13  16       58.95       56.91      7.03 o
  -3  13  16       82.19       66.57      7.49 o
  -2  13  16       41.83       32.37      5.40 o
  -1  13  16       44.45       32.42      5.60 o
   0  13  16       82.25       90.14      7.66 o
   1  13  16       38.46       40.61      8.95 o
   2  13  16       90.41       70.45     11.84 o
   3  13  16       80.18       81.45     12.43 o
   4  13  16      286.58      283.36     22.62 o
  -6  14  16       28.49       47.14      7.79 o
  -5  14  16       14.13       14.55      4.10 o
  -4  14  16        0.61        4.89      4.86 o
  -3  14  16        1.15       -0.39      4.40 o
  -2  14  16       98.90      100.22      8.71 o
  -1  14  16       98.88       95.78      8.14 o
   0  14  16       90.37      107.02     13.66 o
   1  14  16       80.71       92.69     13.21 o
   2  14  16      113.97      129.63     15.18 o
   3  14  16      218.07      235.86     20.75 o
  -5  15  16       43.86       40.90      6.71 o
  -4  15  16        3.21        6.78      4.61 o
  -3  15  16        5.73        7.46      4.37 o
  -2  15  16      376.57      349.99     15.27 o
  -1  15  16        1.76       -8.44      8.44 o
   0  15  16        0.05       18.27      8.55 o
   1  15  16      175.72      189.71     18.10 o
   2  15  16       13.76        8.28      7.19 o
   3  15  16       20.18       20.26      7.40 o
  -5  16  16       26.04       27.12      5.66 o
  -4  16  16      406.73      466.45     22.01 o
  -3  16  16        4.68       -0.57      4.34 o
  -2  16  16       92.42       99.09      8.72 o
  -1  16  16       83.78       90.73     13.59 o
   0  16  16       47.46       42.27     10.89 o
   1  16  16      315.04      360.99     25.01 o
   2  16  16       14.94        7.39      6.81 o
  -4  17  16        0.09        0.08      4.43 o
  -3  17  16       23.17       30.57      5.21 o
  -2  17  16      129.85      154.26     16.27 o
  -1  17  16        0.11       -4.84      7.19 o
   0  17  16      320.77      394.57     25.98 o
   1  17  16        1.00       -4.06      6.81 o
  -1  18  16      289.97      349.57     24.24 o
 -11   0  17      794.19      871.87     36.96 o
  -9   0  17      123.98      124.62     13.24 o
  -7   0  17      175.92      170.42     13.73 o
  -5   0  17      524.77      512.21     20.95 o
  -3   0  17       16.49       16.75      3.66 o
  -1   0  17       43.00       49.35      8.26 o
   1   0  17       13.87       29.37     10.03 o
   3   0  17     1452.01     1155.18     22.59 o
   5   0  17       13.55       15.36      6.53 o
   7   0  17      181.92      222.76     18.15 o
   9   0  17        7.08        1.58      7.17 o
 -11   1  17        9.70       11.92      4.99 o
 -10   1  17       24.27       23.15      5.05 o
  -9   1  17       88.32       76.91      7.59 o
  -8   1  17       28.47       11.50      4.49 o
  -7   1  17      563.37      535.90     16.76 o
  -6   1  17      172.33      178.06     13.32 o
  -5   1  17       22.21       25.42      4.11 o
  -4   1  17      479.66      459.84     13.48 o
  -3   1  17       15.07       14.23      3.09 o
  -2   1  17     1140.67     1168.48     24.08 o
  -1   1  17      617.33      607.47     17.25 o
   0   1  17      317.87      308.99     12.47 o
   1   1  17      678.14      646.14     17.36 o
   2   1  17      984.16      910.37     17.57 o
   3   1  17      152.04      157.77      7.14 o
   4   1  17      229.20      230.12     24.52 o
   5   1  17      155.36      148.81      9.79 o
   6   1  17       71.11       64.88      7.35 o
   7   1  17        2.27        9.27      8.36 o
   8   1  17      209.83      233.47     13.46 o
   9   1  17        1.11       10.01      6.36 o
 -11   2  17       63.76       55.59     11.14 o
 -10   2  17       77.97       91.86      7.45 o
  -9   2  17       13.20       12.60      4.45 o
  -8   2  17      372.89      396.59     15.51 o
  -7   2  17      182.19      178.93      9.98 o
  -6   2  17       79.66       82.43      4.39 o
  -5   2  17      316.68      329.60     11.94 o
  -4   2  17      446.66      444.36     11.31 o
  -3   2  17       53.45       39.26      4.52 o
  -2   2  17     1737.56     1750.76     31.01 o
  -1   2  17      293.58      297.08     12.35 o
   0   2  17       51.85       57.09      5.95 o
   1   2  17      574.75      584.58     12.24 o
   2   2  17      122.78      113.80      6.55 o
   3   2  17      407.11      375.34     11.08 o
   4   2  17      142.83      129.91      8.83 o
   5   2  17      125.00      125.05     13.39 o
   6   2  17       35.69       39.34      5.66 o
   7   2  17      117.77      149.98     15.02 o
   8   2  17        1.11       13.37      5.73 o
   9   2  17       92.24      132.59     15.23 o
 -11   3  17       44.75       49.74     11.13 o
 -10   3  17        4.62       -0.63      3.83 o
  -9   3  17        1.76        7.99      4.23 o
  -8   3  17      266.97      274.25     10.87 o
  -7   3  17       43.53       43.81      6.25 o
  -6   3  17      242.30      237.12      7.30 o
  -5   3  17        0.91        0.53      2.91 o
  -4   3  17       43.24       44.98      4.77 o
  -3   3  17      138.56      123.30      6.97 o
  -2   3  17      369.57      342.19      9.25 o
  -1   3  17     2222.00     2135.52     31.95 o
   0   3  17     1139.03     1053.73     15.42 o
   1   3  17     2036.08     1950.28     22.85 o
   2   3  17        0.64        0.89      1.97 o
   3   3  17      441.34      452.23     14.57 o
   4   3  17      520.71      572.59     13.26 o
   5   3  17       20.10       20.37      4.62 o
   6   3  17      100.47       92.07      8.27 o
   7   3  17       53.54       49.59      7.49 o
   8   3  17      123.17      141.47     11.17 o
   9   3  17       73.65      119.47     13.83 o
 -11   4  17       37.38       30.93      8.54 o
 -10   4  17       52.44       49.80      7.37 o
  -9   4  17        1.68        0.84      3.54 o
  -8   4  17      241.03      202.73      9.44 o
  -7   4  17        0.41        7.70      3.06 o
  -6   4  17      802.69      752.44     31.00 o
  -5   4  17      677.80      671.15     16.64 o
  -4   4  17      970.67      920.64     18.63 o
  -3   4  17      307.83      280.54      9.83 o
  -2   4  17      465.24      433.46      9.82 o
  -1   4  17        1.32        4.18      1.76 o
   0   4  17     1063.91     1048.70     12.93 o
   1   4  17       82.03      108.18      4.47 o
   2   4  17       85.98       69.87      4.34 o
   3   4  17      896.77      893.32     15.13 o
   4   4  17      229.19      273.36     12.40 o
   5   4  17       51.25       62.91      6.82 o
   6   4  17        0.04       -1.62      3.57 o
   7   4  17       34.69       46.20     14.33 o
   8   4  17        0.62        1.03      4.57 o
 -11   5  17        6.47       -8.00      8.00 o
 -10   5  17       83.72       89.36      9.00 o
  -9   5  17        5.18       -2.87      4.50 o
  -8   5  17      242.24      244.28     10.41 o
  -7   5  17       16.55        8.59      3.27 o
  -6   5  17       64.47       62.55      5.08 o
  -5   5  17      423.08      428.03     10.26 o
  -4   5  17      204.59      176.06     16.68 o
  -3   5  17      252.90      272.56     11.06 o
  -2   5  17        6.57       19.78      2.73 o
  -1   5  17      518.96      480.95      6.51 o
   0   5  17      223.31      233.58      6.87 o
   1   5  17      211.91      196.71      5.26 o
   2   5  17      117.65      105.22      6.44 o
   3   5  17     1395.19     1384.34     26.46 o
   4   5  17       74.46       82.75     12.60 o
   5   5  17       20.57       18.50      4.33 o
   6   5  17        0.10       -0.07      6.32 o
   7   5  17       40.51       40.25      6.19 o
 -11   6  17       45.25       58.05     10.83 o
 -10   6  17       53.41       38.41      8.33 o
  -9   6  17        0.02        0.64      3.63 o
  -8   6  17       13.65       15.47      4.08 o
  -7   6  17        2.13        0.18      3.57 o
  -6   6  17      640.69      652.92     14.78 o
  -5   6  17       91.96       77.87      4.31 o
  -4   6  17       14.60       12.46      2.11 o
  -3   6  17      294.02      289.47      8.63 o
  -2   6  17      575.48      565.85     10.95 o
  -1   6  17      502.37      414.71     14.14 o
   0   6  17      557.42      539.70     22.10 o
   1   6  17       52.69       54.63      6.77 o
   2   6  17       24.67       13.34      3.98 o
   3   6  17      929.33      869.20     20.73 o
   4   6  17        0.07       -2.10      2.92 o
   5   6  17        1.06        0.39      7.40 o
   6   6  17       53.26       53.65      6.44 o
   7   6  17      227.46      243.17     20.62 o
 -10   7  17       40.29       31.84      8.75 o
  -9   7  17      203.24      222.96     11.09 o
  -8   7  17      425.80      458.54     14.10 o
  -7   7  17       32.12       27.61      4.22 o
  -6   7  17      159.83      137.34      7.02 o
  -5   7  17        0.06        2.20      2.29 o
  -4   7  17      225.92      213.79      7.24 o
  -3   7  17       24.16       25.02      2.31 o
  -2   7  17      471.27      429.01     11.91 o
  -1   7  17        3.32        7.81      4.87 o
   0   7  17     2215.89     2158.17     30.41 o
   1   7  17      140.59      119.64      5.06 o
   2   7  17      409.53      379.54     10.01 o
   3   7  17      449.65      497.75     10.90 o
   4   7  17      158.07      186.03      9.98 o
   5   7  17       22.50       20.99      8.05 o
   6   7  17       28.70       46.48     10.20 o
  -9   8  17       32.73       18.17      4.24 o
  -8   8  17        5.61       -0.94      4.76 o
  -7   8  17       18.44       17.22      5.30 o
  -6   8  17      152.37      147.85      7.37 o
  -5   8  17      489.90      466.78     10.28 o
  -4   8  17       42.81       49.88      4.17 o
  -3   8  17      646.03      589.53     30.41 o
  -2   8  17       29.96       31.73      4.10 o
  -1   8  17       25.65       21.04      3.59 o
   0   8  17      299.36      289.63     10.23 o
   1   8  17      909.33      935.08     15.85 o
   2   8  17        0.04       -0.41      2.08 o
   3   8  17      182.91      179.84      9.46 o
   4   8  17       32.93       26.18      4.52 o
   5   8  17        5.41        7.15      7.32 o
   6   8  17      164.82      185.76     18.39 o
  -8   9  17      453.51      508.47     20.43 o
  -7   9  17      140.42      129.07     10.62 o
  -6   9  17      101.29      142.49     10.84 o
  -5   9  17        0.26        0.86      9.69 o
  -4   9  17       20.08       22.69      5.00 o
  -3   9  17      451.31      450.48     16.45 o
  -2   9  17      191.08      206.42     12.66 o
  -1   9  17      483.28      527.02     16.68 o
   0   9  17        3.88        1.36      4.34 o
   1   9  17        5.20        8.80      3.74 o
   2   9  17      321.53      309.40      9.62 o
   3   9  17      248.72      227.89     10.08 o
   4   9  17       21.88       28.45      7.91 o
   5   9  17        0.15       -6.34      7.18 o
   6   9  17      191.74      198.98     19.20 o
  -8  10  17      245.15      228.13     14.34 o
  -7  10  17       89.13      105.55      9.79 o
  -6  10  17      441.53      424.95     13.10 o
  -5  10  17      176.68      197.73     12.03 o
  -4  10  17       17.15       13.19      4.66 o
  -3  10  17      229.37      202.32     11.38 o
  -2  10  17       69.96       56.35      6.17 o
  -1  10  17       95.68       91.35     16.74 o
   0  10  17       50.70       57.30      7.93 o
   1  10  17       69.51       56.87      5.89 o
   2  10  17      187.60      194.34     17.92 o
   3  10  17        2.05        8.64      6.97 o
   4  10  17      510.71      558.19     30.12 o
   5  10  17       75.33       86.63     13.46 o
  -7  11  17       16.10       13.74      6.09 o
  -6  11  17      266.10      260.23     10.80 o
  -5  11  17        7.52       16.01      5.69 o
  -4  11  17        0.22        3.32      4.20 o
  -3  11  17       94.48      105.64      8.76 o
  -2  11  17      103.27      103.84      8.52 o
  -1  11  17        0.05       -2.54      3.28 o
   0  11  17      581.78      587.20     17.59 o
   1  11  17        6.77        6.79      3.84 o
   2  11  17      107.47       82.50     12.59 o
   3  11  17       25.94       44.19      9.72 o
   4  11  17      174.25      185.14     17.98 o
   5  11  17      193.15      219.20     20.20 o
  -7  12  17       20.00       19.30      8.78 o
  -6  12  17        6.86        5.38      3.32 o
  -5  12  17        0.39        1.50     10.91 o
  -4  12  17       18.99       34.43      6.01 o
  -3  12  17      144.58      171.92     10.96 o
  -2  12  17        0.80       -0.20      5.48 o
  -1  12  17      180.75      224.30     11.61 o
   0  12  17        6.64        3.77      3.48 o
   1  12  17      241.33      276.62     20.87 o
   2  12  17       14.44        7.19      5.65 o
   3  12  17       24.18       17.36      7.12 o
   4  12  17       68.38      120.89     15.81 o
  -6  13  17      108.69      128.71      9.63 o
  -5  13  17       94.04      100.41      7.36 o
  -4  13  17       10.53       19.73      5.22 o
  -3  13  17       53.57       48.82     10.17 o
  -2  13  17       60.75       52.02      6.55 o
  -1  13  17        3.44        3.09      4.12 o
   0  13  17        0.01        4.39      5.85 o
   1  13  17      532.99      571.86     29.98 o
   2  13  17       61.77       55.37     11.01 o
   3  13  17       16.28        9.16      6.66 o
  -6  14  17       30.97       25.34      9.49 o
  -5  14  17       17.68       31.13      4.84 o
  -4  14  17      282.50      279.72     25.71 o
  -3  14  17      151.88      156.49     14.69 o
  -2  14  17       35.68       35.81      6.37 o
  -1  14  17      134.81      145.45     10.01 o
   0  14  17       13.12       30.96      9.30 o
   1  14  17        4.73        0.31      7.39 o
   2  14  17       19.73       13.96      6.39 o
  -5  15  17       61.35       57.44     18.29 o
  -4  15  17        1.57        6.05      3.77 o
  -3  15  17      169.78      185.97     12.09 o
  -2  15  17        0.02        0.27      4.69 o
  -1  15  17       59.51       67.17     11.74 o
   0  15  17       23.01       14.91      7.94 o
   1  15  17      104.89      109.83     15.21 o
   2  15  17       19.02       14.75      6.96 o
  -4  16  17        0.39        0.12      3.84 o
  -3  16  17       20.86       14.68      4.77 o
  -2  16  17       52.48       82.69     12.09 o
  -1  16  17       75.35       65.12     11.33 o
   0  16  17        1.31        5.17      6.45 o
   1  16  17        4.81        9.12      7.14 o
  -3  17  17        0.10       -8.27      8.27 o
  -2  17  17       37.04       31.31      8.78 o
  -1  17  17        6.31        1.31      6.88 o
 -10   0  18       92.30       87.06     12.25 o
  -8   0  18      358.96      351.61     20.79 o
  -6   0  18      213.02      150.94     12.73 o
  -4   0  18      468.82      474.29     19.62 o
  -2   0  18     2576.42     2567.26     51.78 o
   0   0  18     1268.99     1161.14     34.62 o
   2   0  18      295.96      295.60     11.54 o
   4   0  18        0.22       10.46      5.06 o
   6   0  18      502.00      523.33     26.67 o
   8   0  18      213.85      223.49     19.51 o
 -11   1  18       20.88       23.62      9.19 o
 -10   1  18       88.95       86.83      7.45 o
  -9   1  18       77.79       78.95     14.97 o
  -8   1  18      199.57      204.84     11.42 o
  -7   1  18     1188.67     1152.39     24.80 o
  -6   1  18      518.82      500.73     15.80 o
  -5   1  18        0.59       -2.32      4.01 o
  -4   1  18     2161.29     2172.51     30.80 o
  -3   1  18      725.76      705.63     15.73 o
  -2   1  18       14.91       36.60      5.67 o
  -1   1  18      546.02      533.70     16.84 o
   0   1  18     1444.97     1406.06     39.33 o
   1   1  18      258.44      242.36     11.46 o
   2   1  18       66.98       71.74      5.44 o
   3   1  18       23.93       23.66      4.08 o
   4   1  18      140.86      151.89     10.03 o
   5   1  18       22.99       21.54      4.97 o
   6   1  18       12.03       30.94     11.87 o
   7   1  18       27.12       37.53      6.29 o
   8   1  18      330.91      361.10     17.01 o
 -11   2  18       52.62       68.52     12.10 o
 -10   2  18        3.84        5.48      3.58 o
  -9   2  18       56.16       38.43      6.44 o
  -8   2  18       39.86       37.15      5.73 o
  -7   2  18       70.55       61.67      6.66 o
  -6   2  18       74.01       79.24      6.64 o
  -5   2  18        0.91        0.39      2.96 o
  -4   2  18       41.55       34.09      3.77 o
  -3   2  18        4.02        4.16      3.79 o
  -2   2  18     3848.94     3667.72     36.61 o
  -1   2  18      329.71      368.39     17.80 o
   0   2  18      407.70      363.08     18.23 o
   1   2  18     1155.15     1101.46     17.23 o
   2   2  18        0.00        1.59      2.48 o
   3   2  18       30.92       22.73      3.27 o
   4   2  18      135.66      118.45      8.90 o
   5   2  18      284.14      285.90     13.60 o
   6   2  18      108.76      132.27      9.85 o
   7   2  18      150.57      159.91     17.33 o
   8   2  18        0.81        0.57      4.25 o
 -11   3  18       19.66       31.90      9.80 o
 -10   3  18       60.92       53.45     12.29 o
  -9   3  18       68.17       77.27      6.73 o
  -8   3  18       70.97       71.85      6.12 o
  -7   3  18        4.16        4.14      3.62 o
  -6   3  18        1.11       -3.34      3.34 o
  -5   3  18       21.84       15.72      5.49 o
  -4   3  18      663.22      599.63     13.33 o
  -3   3  18      737.75      789.47     17.31 o
  -2   3  18     2568.31     2496.16     25.15 o
  -1   3  18     1048.25     1121.26     18.16 o
   0   3  18        1.70        5.17      2.31 o
   1   3  18      243.80      223.63      8.61 o
   2   3  18      884.76      873.45     15.21 o
   3   3  18       35.90       26.01      4.52 o
   4   3  18      302.51      329.03     22.72 o
   5   3  18      483.46      428.09     16.44 o
   6   3  18      107.16      103.40      8.86 o
   7   3  18       13.15       16.18      8.37 o
   8   3  18       28.26       27.64      7.47 o
 -11   4  18        4.86       -2.83      6.55 o
 -10   4  18       15.42        0.54      4.47 o
  -9   4  18      163.73      174.86      9.37 o
  -8   4  18       40.63       42.89      9.93 o
  -7   4  18        0.84        3.26      2.88 o
  -6   4  18       70.84       72.94     11.18 o
  -5   4  18       90.13       73.33      6.02 o
  -4   4  18      155.10      127.64      7.45 o
  -3   4  18     2569.94     2486.35     29.29 o
  -2   4  18       17.52       20.41      3.14 o
  -1   4  18       22.22       31.10      4.42 o
   0   4  18      397.08      393.69      9.21 o
   1   4  18      110.14       89.33      4.69 o
   2   4  18       16.39       18.67      3.06 o
   3   4  18        3.57        9.91      8.76 o
   4   4  18      224.65      230.73     11.83 o
   5   4  18        9.58       12.21      4.51 o
   6   4  18        3.34       10.24      8.06 o
   7   4  18        5.54        7.86      7.25 o
   8   4  18      116.10      112.96     12.98 o
 -11   5  18       29.71       30.53      8.11 o
 -10   5  18        1.23        0.04      6.61 o
  -9   5  18        3.62        2.53      3.91 o
  -8   5  18      712.48      765.76     18.15 o
  -7   5  18        0.66        1.51      2.94 o
  -6   5  18       88.79       89.02      6.05 o
  -5   5  18       39.19       34.68      3.50 o
  -4   5  18        6.93        3.63      3.56 o
  -3   5  18     1588.13     1544.35     21.80 o
  -2   5  18      384.74      390.33     10.05 o
  -1   5  18      184.99      172.93      4.36 o
   0   5  18       38.56       43.43      2.78 o
   1   5  18        3.22        7.48      2.26 o
   2   5  18       64.69       78.73      7.02 o
   3   5  18      393.01      360.65     14.21 o
   4   5  18      184.41      192.03     10.88 o
   5   5  18       51.43       57.50     13.65 o
   6   5  18        6.07       11.45      4.26 o
   7   5  18        3.29        9.10      4.55 o
 -10   6  18       51.62       47.67      8.62 o
  -9   6  18        4.50       16.48      6.38 o
  -8   6  18        6.83        9.40      4.96 o
  -7   6  18      173.28      184.86      8.67 o
  -6   6  18      138.60      137.02     10.53 o
  -5   6  18      192.94      179.62      7.62 o
  -4   6  18      158.27      160.32      6.68 o
  -3   6  18      589.72      587.75     13.93 o
  -2   6  18      312.45      274.52     14.05 o
  -1   6  18      479.94      436.55     23.50 o
   0   6  18        0.21        7.15      2.61 o
   1   6  18      232.87      250.77     11.57 o
   2   6  18      590.73      570.14     23.78 o
   3   6  18       40.00       59.21      7.89 o
   4   6  18       33.07       39.30      6.78 o
   5   6  18        5.95       -0.81      8.30 o
   6   6  18      176.95      144.55     10.04 o
  -9   7  18      300.00      362.20     15.80 o
  -8   7  18      553.33      580.43     15.92 o
  -7   7  18      224.49      206.57      9.14 o
  -6   7  18      474.51      460.56     12.58 o
  -5   7  18       13.41       12.54      2.45 o
  -4   7  18      269.56      270.12      9.38 o
  -3   7  18      269.94      243.37     17.01 o
  -2   7  18       14.18       22.32      8.77 o
  -1   7  18      271.84      261.10     12.14 o
   0   7  18       50.15       58.87      8.45 o
   1   7  18       21.27       18.03      4.32 o
   2   7  18      382.10      387.53     14.06 o
   3   7  18       51.45       39.99      9.05 o
   4   7  18        5.25        1.74      3.83 o
   5   7  18        5.68        5.27      3.41 o
   6   7  18       38.69       56.88     11.42 o
  -8   8  18        0.01        0.63      4.67 o
  -7   8  18        3.22        4.42      5.16 o
  -6   8  18      134.33      137.85     10.53 o
  -5   8  18      452.59      425.65     13.98 o
  -4   8  18        5.70        9.55      4.26 o
  -3   8  18       18.76       25.37      5.51 o
  -2   8  18     1174.97     1141.87     25.65 o
  -1   8  18       22.95       14.71      6.09 o
   0   8  18     2261.23     2194.37     37.38 o
   1   8  18        3.36       -0.06      2.87 o
   2   8  18       11.08        9.50      2.56 o
   3   8  18        3.69        1.93      4.71 o
   4   8  18        3.98       12.40      6.05 o
   5   8  18      265.55      322.65     23.81 o
  -8   9  18      400.82      404.20     18.66 o
  -7   9  18       50.73       32.86      6.70 o
  -6   9  18       69.08       68.38      8.22 o
  -5   9  18       61.58       43.45      6.84 o
  -4   9  18        1.51        4.35      4.37 o
  -3   9  18      121.49      131.39     11.42 o
  -2   9  18      182.40      169.67     10.41 o
  -1   9  18        0.48        7.38      9.95 o
   0   9  18      172.21      171.69      9.73 o
   1   9  18      343.76      409.14     14.28 o
   2   9  18        0.01        4.76      2.84 o
   3   9  18       12.18       14.35      6.51 o
   4   9  18      150.86      175.81     17.97 o
   5   9  18      259.96      289.83     22.67 o
  -7  10  18       78.66       94.92     11.19 o
  -6  10  18       28.11       30.05      5.08 o
  -5  10  18       59.08       68.92     11.53 o
  -4  10  18        7.21       -2.52      4.28 o
  -3  10  18      205.91      219.11     12.25 o
  -2  10  18      137.51      137.41      9.83 o
  -1  10  18       34.02       44.60      7.28 o
   0  10  18      105.75      121.73      8.71 o
   1  10  18       22.81       28.74      4.73 o
   2  10  18      200.49      199.58     18.29 o
   3  10  18       63.46       68.30     11.35 o
   4  10  18      388.30      415.40     26.79 o
  -7  11  18        5.41        2.58      6.70 o
  -6  11  18      183.90      137.49      8.19 o
  -5  11  18      333.32      353.13     16.22 o
  -4  11  18      423.57      435.29     17.48 o
  -3  11  18       24.75       27.14      6.43 o
  -2  11  18       48.98       65.24     13.00 o
  -1  11  18      206.70      212.39     18.18 o
   0  11  18       69.73       84.86      7.63 o
   1  11  18     1004.53     1072.84     40.50 o
   2  11  18      172.57      168.11     17.17 o
   3  11  18       94.12      119.68     14.99 o
   4  11  18       58.00       63.19     12.49 o
  -6  12  18      125.67       98.84      9.62 o
  -5  12  18      231.53      232.63     13.67 o
  -4  12  18      129.46      167.83     11.50 o
  -3  12  18       28.33       26.44      5.44 o
  -2  12  18        0.27       -1.31      5.31 o
  -1  12  18       21.85       31.36      5.51 o
   0  12  18       13.51       19.19     13.10 o
   1  12  18      315.32      359.60     24.39 o
   2  12  18      102.17       89.38     13.41 o
   3  12  18      102.20       87.24     13.46 o
  -6  13  18        2.91       -7.77      7.77 o
  -5  13  18        0.49        8.37      4.23 o
  -4  13  18      117.92      166.73     21.28 o
  -3  13  18       99.67       85.78     16.96 o
  -2  13  18       14.82       21.82     10.68 o
  -1  13  18       69.09       72.09      7.46 o
   0  13  18      632.44      711.79     33.80 o
   1  13  18       14.27       16.20      8.29 o
   2  13  18      106.22      112.37     14.60 o
  -5  14  18      119.46      145.99      9.01 o
  -4  14  18      195.05      187.14     12.40 o
  -3  14  18       61.03       75.12      8.06 o
  -2  14  18        5.32        5.98     12.44 o
  -1  14  18      303.93      316.80     22.90 o
   0  14  18      540.71      582.72     31.17 o
   1  14  18        0.13       -4.77      6.78 o
  -5  15  18       19.51       35.87      9.98 o
  -4  15  18        6.31       -0.07      5.90 o
  -3  15  18       14.09       10.93     14.24 o
  -2  15  18       38.65       30.91      6.84 o
  -1  15  18       57.18       86.76     13.75 o
   0  15  18      198.80      253.44     21.28 o
  -4  16  18       32.60       46.87      5.65 o
  -3  16  18       52.56       53.46      7.11 o
  -2  16  18        6.84       -0.62      6.39 o
  -9   0  19        1.18       -2.06      5.22 o
  -7   0  19      188.37      195.07     15.11 o
  -5   0  19      860.86      756.56     26.36 o
  -3   0  19      135.56      125.74      8.32 o
  -1   0  19     1172.82     1126.31     35.45 o
   1   0  19       21.33       22.44      6.69 o
   3   0  19      225.99      203.66     16.32 o
   5   0  19      320.59      344.48     21.80 o
   7   0  19        0.58        4.77      6.86 o
 -10   1  19       16.82       15.33     19.74 o
  -9   1  19        0.88        0.80      3.94 o
  -8   1  19       96.34       94.89      8.30 o
  -7   1  19       41.94       33.81      5.27 o
  -6   1  19       82.70       95.52      7.37 o
  -5   1  19       29.73       36.54      4.89 o
  -4   1  19       91.58       93.45      7.37 o
  -3   1  19      444.51      484.31     10.73 o
  -2   1  19     1036.30      984.37     23.54 o
  -1   1  19     1870.33     1841.53     31.83 o
   0   1  19        4.52       13.42      3.90 o
   1   1  19       14.68       11.57      2.87 o
   2   1  19      261.34      189.97      7.98 o
   3   1  19      214.80      200.44     11.25 o
   4   1  19       26.87        4.50      6.82 o
   5   1  19       11.21       22.22      5.22 o
   6   1  19        3.82        4.39      5.81 o
   7   1  19       10.93       24.15     13.50 o
   8   1  19        8.98       -2.27      7.03 o
 -11   2  19       41.24       42.95      9.29 o
 -10   2  19       69.79       56.02      7.50 o
  -9   2  19       22.60       18.83      4.15 o
  -8   2  19       21.96       26.01      4.98 o
  -7   2  19        8.60       11.67      3.78 o
  -6   2  19      946.55      939.10     21.62 o
  -5   2  19       18.02       27.43      4.60 o
  -4   2  19      416.21      418.20     11.56 o
  -3   2  19        0.22        1.84      3.24 o
  -2   2  19       50.54       67.34      5.47 o
  -1   2  19      939.61      854.70     21.80 o
   0   2  19       14.85       24.16      4.53 o
   1   2  19      323.08      312.44      9.68 o
   2   2  19      948.40      906.04     16.61 o
   3   2  19      119.51       83.94      7.74 o
   4   2  19        3.71       11.52      4.18 o
   5   2  19        0.01        3.59      7.48 o
   6   2  19       86.36       77.76      8.09 o
   7   2  19      512.97      568.33     20.80 o
   8   2  19       55.94       56.64     10.30 o
 -11   3  19      172.55      154.01     16.23 o
 -10   3  19        4.21       13.69      5.31 o
  -9   3  19       51.24       54.46      5.79 o
  -8   3  19        0.61        2.14      4.07 o
  -7   3  19      297.47      305.06     18.29 o
  -6   3  19      106.19      110.58      7.91 o
  -5   3  19       18.96       10.06      3.42 o
  -4   3  19       10.24       16.63      3.31 o
  -3   3  19      402.12      439.84     13.45 o
  -2   3  19      224.40      229.37     10.56 o
  -1   3  19      766.59      766.99     14.24 o
   0   3  19      150.28      147.43      6.35 o
   1   3  19      801.40      756.45     14.20 o
   2   3  19       84.70       66.93      9.17 o
   3   3  19       53.67       33.61      5.33 o
   4   3  19      282.73      254.65     12.81 o
   5   3  19      291.41      333.60     20.12 o
   6   3  19       32.54       23.26      5.04 o
   7   3  19      231.99      294.75     18.81 o
 -10   4  19        4.11       -0.28      5.33 o
  -9   4  19       88.75       78.85      6.60 o
  -8   4  19        0.00        4.57      3.53 o
  -7   4  19       33.32       30.75      5.10 o
  -6   4  19      217.83      201.36     10.22 o
  -5   4  19      265.18      259.79     10.85 o
  -4   4  19      222.54      236.34      8.63 o
  -3   4  19      684.75      623.65     15.17 o
  -2   4  19     1962.64     1905.52     21.64 o
  -1   4  19     1035.28     1035.70     17.37 o
   0   4  19        0.09       -1.94      1.94 o
   1   4  19       22.16       14.15      6.30 o
   2   4  19      436.80      450.08     16.10 o
   3   4  19      196.82      191.87     10.95 o
   4   4  19       38.89       47.62      8.86 o
   5   4  19       81.02       84.60      9.71 o
   6   4  19      206.07      248.05     13.36 o
   7   4  19       12.56       23.94      7.71 o
 -10   5  19       16.25       16.55      7.24 o
  -9   5  19        0.65        2.19      3.54 o
  -8   5  19      407.94      406.59     13.61 o
  -7   5  19       10.83        9.52      3.32 o
  -6   5  19       21.71       33.62      4.36 o
  -5   5  19       66.32       72.60      6.00 o
  -4   5  19        0.36        3.14      8.33 o
  -3   5  19      437.66      418.56     11.75 o
  -2   5  19        9.45        6.39      2.08 o
  -1   5  19        2.76        0.80      1.87 o
   0   5  19       10.80        9.01      1.77 o
   1   5  19      364.21      373.14     18.51 o
   2   5  19      671.51      661.76     21.72 o
   3   5  19        1.57        1.71      3.65 o
   4   5  19        0.13        3.30      5.91 o
   5   5  19       82.08       88.68      8.00 o
   6   5  19       15.65       18.88      5.22 o
  -9   6  19      137.48      147.94     10.53 o
  -8   6  19      189.38      181.11      9.31 o
  -7   6  19      122.80      113.22      7.11 o
  -6   6  19        3.28        4.07      2.66 o
  -5   6  19        0.13       -1.02      2.60 o
  -4   6  19      188.82      184.05      8.06 o
  -3   6  19      675.15      654.45     35.08 o
  -2   6  19      937.88      862.16     32.12 o
  -1   6  19      280.19      255.04     19.23 o
   0   6  19      108.97       98.55     11.96 o
   1   6  19      104.15       90.88      7.59 o
   2   6  19      109.61      106.26     18.72 o
   3   6  19      186.13      131.82      9.14 o
   4   6  19        9.70       14.31      3.88 o
   5   6  19       49.61       51.82      6.49 o
   6   6  19       28.04       28.87      9.52 o
  -8   7  19       40.96       51.50     10.24 o
  -7   7  19       18.65       20.70      5.66 o
  -6   7  19      244.29      208.38     12.73 o
  -5   7  19       70.08       77.82      6.92 o
  -4   7  19        1.67        1.80      4.47 o
  -3   7  19        3.44       13.05      4.88 o
  -2   7  19      481.08      478.83     17.09 o
  -1   7  19      606.12      631.28     26.71 o
   0   7  19        0.00        5.89      3.27 o
   1   7  19      153.52      158.27      7.34 o
   2   7  19      253.83      267.14      9.18 o
   3   7  19      352.63      358.70     14.22 o
   4   7  19      240.03      237.15     11.92 o
   5   7  19       59.01       55.83     11.51 o
  -8   8  19       78.80       64.41      8.41 o
  -7   8  19       29.42       22.30      6.00 o
  -6   8  19      207.25      241.04     13.73 o
  -5   8  19      131.52      129.25      8.21 o
  -4   8  19      421.45      399.12     16.72 o
  -3   8  19      112.04       82.29      7.98 o
  -2   8  19        3.18        0.97      3.68 o
  -1   8  19       94.73       83.15      7.88 o
   0   8  19       22.27       19.68      4.73 o
   1   8  19      116.09      113.81      6.27 o
   2   8  19       53.90       53.35      5.84 o
   3   8  19        1.85        8.35      4.52 o
   4   8  19       60.50       39.90     10.18 o
   5   8  19       45.52       33.45      9.59 o
  -7   9  19       12.30       -4.98      4.98 o
  -6   9  19       45.11       40.76      7.16 o
  -5   9  19       97.39       96.95      7.46 o
  -4   9  19        0.69        2.27      4.44 o
  -3   9  19        0.51        2.36      5.20 o
  -2   9  19       51.89       53.33      6.45 o
  -1   9  19        8.78        5.08      3.82 o
   0   9  19       85.05       87.82      7.71 o
   1   9  19      104.24      104.83     11.20 o
   2   9  19      358.72      351.13     23.85 o
   3   9  19      194.41      192.05     18.47 o
   4   9  19       50.50       73.22     11.81 o
  -7  10  19        0.07       -0.77      5.04 o
  -6  10  19      131.38      142.80     11.41 o
  -5  10  19       53.65       61.38      8.01 o
  -4  10  19       11.96       24.90      5.72 o
  -3  10  19        0.62       -1.68      5.17 o
  -2  10  19      115.60      112.52      8.90 o
  -1  10  19        7.72        8.56      7.52 o
   0  10  19       47.53       56.64      6.47 o
   1  10  19        2.08        0.17      5.54 o
   2  10  19       10.95        7.55      7.46 o
   3  10  19      198.60      270.47     21.85 o
  -6  11  19       27.20       47.97      7.35 o
  -5  11  19      215.02      234.14     13.85 o
  -4  11  19        5.98        9.47      4.58 o
  -3  11  19       14.42       19.86      4.96 o
  -2  11  19        1.09        5.89      3.88 o
  -1  11  19      267.14      251.56     12.85 o
   0  11  19       28.45       28.24      7.47 o
   1  11  19        2.77       -2.26      6.60 o
   2  11  19        9.57        9.46      6.39 o
   3  11  19      366.85      419.18     27.33 o
  -6  12  19       11.40        1.39      6.30 o
  -5  12  19       91.56       76.30     15.79 o
  -4  12  19        0.81        1.79      4.74 o
  -3  12  19        0.73       -2.25      3.98 o
  -2  12  19        6.58       16.97      4.93 o
  -1  12  19       33.71       38.85      9.58 o
   0  12  19      336.42      375.47     24.99 o
   1  12  19      136.72      143.10     16.14 o
   2  12  19        2.90       -3.54      7.72 o
  -5  13  19      223.46      283.24     20.16 o
  -4  13  19        2.58        6.55      6.67 o
  -3  13  19       27.12       22.36      5.58 o
  -2  13  19       97.60      118.14      9.64 o
  -1  13  19       19.28       33.32      8.60 o
   0  13  19      115.01      132.76     16.02 o
   1  13  19      255.37      274.55     22.68 o
  -5  14  19       14.97        9.05      4.90 o
  -4  14  19       20.55       22.54      5.71 o
  -3  14  19        7.19        4.37      4.26 o
  -2  14  19       55.59       52.73     12.55 o
  -1  14  19       43.76       40.61      9.86 o
   0  14  19      131.79      146.17     17.00 o
  -4  15  19       58.24       59.38     10.38 o
  -3  15  19        1.04       19.68      7.52 o
 -10   0  20       20.84       18.94      7.15 o
  -8   0  20      294.87      301.00     19.55 o
  -6   0  20       25.92       14.78      5.24 o
  -4   0  20       80.02       82.50      9.45 o
  -2   0  20        4.21       17.90      7.56 o
   0   0  20      287.63      277.83     18.66 o
   2   0  20       24.82       17.81      7.01 o
   4   0  20       71.48       58.13      9.42 o
   6   0  20        0.01       11.70      6.30 o
 -10   1  20       81.64      103.86      9.40 o
  -9   1  20        1.14        0.70      5.71 o
  -8   1  20        0.88        4.62      4.23 o
  -7   1  20       23.78       18.10      4.51 o
  -6   1  20       65.49       64.27      6.28 o
  -5   1  20      286.31      295.37     11.97 o
  -4   1  20       16.10       15.87      3.99 o
  -3   1  20      318.77      318.99      9.02 o
  -2   1  20        0.06       -1.35      3.23 o
  -1   1  20      262.09      280.50     13.22 o
   0   1  20      435.30      423.80     16.00 o
   1   1  20        5.86        4.12      3.57 o
   2   1  20      194.46      217.34     11.93 o
   3   1  20      257.95      276.65     13.55 o
   4   1  20      143.70      150.18     10.28 o
   5   1  20       54.58       65.47      7.71 o
   6   1  20       94.74       82.17      8.59 o
   7   1  20       82.35       88.52      9.12 o
 -10   2  20       19.30       41.98     12.59 o
  -9   2  20      117.60      119.25      8.15 o
  -8   2  20       15.49       18.46      6.44 o
  -7   2  20      113.00      122.47      8.95 o
  -6   2  20        0.18       -3.29      3.29 o
  -5   2  20      592.02      614.52     17.11 o
  -4   2  20       30.54       27.17      3.69 o
  -3   2  20     1850.52     1859.61     43.17 o
  -2   2  20       89.23       78.89      5.20 o
  -1   2  20      594.17      607.82     25.32 o
   0   2  20      428.03      430.37     12.26 o
   1   2  20      202.09      184.75     10.95 o
   2   2  20       33.52       29.33      5.38 o
   3   2  20       83.93      110.49      9.03 o
   4   2  20      303.47      233.23     13.93 o
   5   2  20       66.21       95.43      8.79 o
   6   2  20        7.40       10.38      6.40 o
   7   2  20       34.10       48.07     10.07 o
 -10   3  20        1.76       -0.34      6.21 o
  -9   3  20       89.92      100.58      9.02 o
  -8   3  20        7.02        3.81      3.76 o
  -7   3  20       82.68       89.41      7.68 o
  -6   3  20      342.41      359.97     13.77 o
  -5   3  20       26.61       26.76      4.35 o
  -4   3  20     1772.20     1745.56     29.44 o
  -3   3  20      325.43      350.37     18.29 o
  -2   3  20       74.60       75.98      5.20 o
  -1   3  20      256.92      253.05      8.60 o
   0   3  20        8.45        6.34      3.65 o
   1   3  20       32.18       35.22      5.40 o
   2   3  20      100.72      102.17      8.51 o
   3   3  20        9.00       15.41      4.38 o
   4   3  20       79.82       81.98      8.13 o
   5   3  20        9.70        0.54      3.64 o
   6   3  20        2.44       -0.74      4.28 o
   7   3  20       73.56       89.82     12.26 o
 -10   4  20       17.25       27.27      8.04 o
  -9   4  20       42.43       48.89      6.55 o
  -8   4  20      141.85      133.85      8.04 o
  -7   4  20      105.48      108.53      8.49 o
  -6   4  20       13.46       17.73      5.40 o
  -5   4  20        2.90        5.61      3.40 o
  -4   4  20      105.15      105.83      6.15 o
  -3   4  20      797.76      792.20     17.40 o
  -2   4  20      217.21      245.58      9.37 o
  -1   4  20       17.20        9.12      4.26 o
   0   4  20      307.92      278.43     13.19 o
   1   4  20      367.88      366.41     14.94 o
   2   4  20      309.50      275.35     13.18 o
   3   4  20      203.17      224.26     12.12 o
   4   4  20      125.21      127.06     20.98 o
   5   4  20       42.30       43.57      6.52 o
   6   4  20        0.54        0.41      4.15 o
  -9   5  20        2.97        7.40      7.98 o
  -8   5  20      115.65      110.04      7.64 o
  -7   5  20       15.19        7.86      3.16 o
  -6   5  20      176.85      199.87      8.73 o
  -5   5  20      134.72      114.41      7.37 o
  -4   5  20       48.96       55.67      5.15 o
  -3   5  20     1282.62     1335.46     47.65 o
  -2   5  20       94.45       88.26     10.74 o
  -1   5  20      248.20      232.92     11.88 o
   0   5  20      108.03       99.54     12.33 o
   1   5  20        4.00        3.86      3.63 o
   2   5  20       60.93       72.09     16.48 o
   3   5  20       51.48       53.38      7.63 o
   4   5  20       78.41       98.94      8.73 o
   5   5  20      309.10      388.27     16.30 o
  -8   6  20      369.70      416.93     22.98 o
  -7   6  20       11.01        0.45      4.54 o
  -6   6  20       82.87       71.06      7.60 o
  -5   6  20      295.92      278.21     14.14 o
  -4   6  20      117.41      124.72     14.46 o
  -3   6  20        1.00       20.72      8.97 o
  -2   6  20      641.99      703.65     31.53 o
  -1   6  20      779.00      796.88     33.48 o
   0   6  20        2.26        5.84      6.09 o
   1   6  20      253.47      259.66     24.83 o
   2   6  20        5.60        3.33      3.84 o
   3   6  20      131.43      138.43      9.61 o
   4   6  20       37.41       33.42      6.18 o
   5   6  20       28.30       27.59      9.26 o
  -8   7  20       57.33       51.02     10.45 o
  -7   7  20      250.15      239.17     14.04 o
  -6   7  20      102.10       91.76      9.33 o
  -5   7  20      107.58      105.29      7.66 o
  -4   7  20      110.29      126.62     10.04 o
  -3   7  20      331.23      339.69     15.33 o
  -2   7  20        9.64       17.43      5.21 o
  -1   7  20       49.00       52.36      6.53 o
   0   7  20        0.78       -0.39      2.94 o
   1   7  20        0.01        8.52      3.08 o
   2   7  20      189.83      228.41     14.64 o
   3   7  20       72.07       66.92      6.99 o
   4   7  20       64.17       67.97     11.87 o
  -7   8  20       15.11        7.25      5.39 o
  -6   8  20       96.73       85.20      8.97 o
  -5   8  20       36.98       42.78      7.00 o
  -4   8  20        8.75        8.08      4.97 o
  -3   8  20        0.05        2.94      4.13 o
  -2   8  20      224.87      215.30     11.99 o
  -1   8  20       23.91       36.02      5.81 o
   0   8  20      308.93      315.12     13.65 o
   1   8  20     1410.89     1472.39     21.98 o
   2   8  20       75.77       71.38      6.90 o
   3   8  20        8.01        2.70      6.75 o
   4   8  20        0.85       -2.40      7.23 o
  -7   9  20       63.85       63.64      8.65 o
  -6   9  20      287.70      307.80     15.99 o
  -5   9  20       28.03       30.73      4.81 o
  -4   9  20      282.37      318.77     15.42 o
  -3   9  20      151.90      173.94     13.96 o
  -2   9  20        6.44        8.88      4.71 o
  -1   9  20      648.93      636.76     19.97 o
   0   9  20      170.92      147.80      9.72 o
   1   9  20       83.85      105.82     14.63 o
   2   9  20       69.80       53.45     10.70 o
   3   9  20      575.88      691.33     34.48 o
  -6  10  20       39.58       63.28      8.14 o
  -5  10  20       11.34        6.08      4.82 o
  -4  10  20       93.43       66.56      7.82 o
  -3  10  20        8.23       10.33      4.38 o
  -2  10  20       23.86       29.53      5.65 o
  -1  10  20      124.96      125.23     15.06 o
   0  10  20       19.75       26.34      5.23 o
   1  10  20        3.56        8.44      7.56 o
   2  10  20       15.13       -1.03      7.88 o
  -6  11  20       18.24        6.19      6.90 o
  -5  11  20       41.12       57.70      7.93 o
  -4  11  20      162.52      177.16     12.05 o
  -3  11  20        2.09       -0.01      4.14 o
  -2  11  20      137.26      138.21     10.24 o
  -1  11  20      326.10      368.33     15.71 o
   0  11  20       87.15       77.88     12.20 o
   1  11  20       59.21       64.74     11.80 o
   2  11  20      348.50      359.93     25.57 o
  -5  12  20       79.41       80.14      9.04 o
  -4  12  20      314.13      341.00     16.89 o
  -3  12  20      174.81      193.72     15.16 o
  -2  12  20      147.59      186.35     12.13 o
  -1  12  20        2.25        5.21      7.74 o
   0  12  20      313.62      300.08     23.30 o
   1  12  20       12.01        9.04      6.74 o
  -5  13  20        2.01       -3.18      6.15 o
  -4  13  20       12.97        9.78      8.44 o
  -3  13  20        8.61       14.83      9.33 o
  -2  13  20      192.19      170.27     11.53 o
  -1  13  20       23.61       39.02      9.56 o
  -4  14  20       36.22       33.20     10.00 o
  -3  14  20      313.92      297.11     20.75 o
  -9   0  21      113.58       91.51     12.30 o
  -7   0  21      171.85      184.80     15.25 o
  -5   0  21       16.12       17.07      5.54 o
  -3   0  21      956.32      979.77     22.54 o
  -1   0  21        2.46        1.42      6.52 o
   1   0  21      311.14      260.89     18.89 o
   3   0  21        7.65       12.02      6.36 o
   5   0  21      290.35      339.88     22.77 o
 -10   1  21       50.94       40.74      9.19 o
  -9   1  21      129.44      145.37     12.18 o
  -8   1  21       26.14       34.80      5.72 o
  -7   1  21        0.92       -1.79      5.36 o
  -6   1  21       33.93       19.60     11.85 o
  -5   1  21       64.37       74.83      6.62 o
  -4   1  21     1871.01     1863.47     29.04 o
  -3   1  21      142.73      133.96      6.28 o
  -2   1  21       55.81       38.63      6.27 o
  -1   1  21       27.44       28.16      5.36 o
   0   1  21      573.01      568.73     19.00 o
   1   1  21      645.82      581.68     19.37 o
   2   1  21        3.65       16.37      6.66 o
   3   1  21        0.11        1.73      3.95 o
   4   1  21      155.82      148.54     10.87 o
   5   1  21       99.80      101.28      9.27 o
   6   1  21      143.17      185.25     12.42 o
   7   1  21        1.78       31.88      9.65 o
 -10   2  21        0.00        1.29      6.07 o
  -9   2  21       35.76       34.70      5.80 o
  -8   2  21       27.76       22.26      5.36 o
  -7   2  21        1.49       -2.27      4.31 o
  -6   2  21        0.14        2.02      3.51 o
  -5   2  21       18.18       16.79      4.28 o
  -4   2  21        6.14        3.73      2.95 o
  -3   2  21      158.54      157.26     10.01 o
  -2   2  21        2.00        6.84      2.60 o
  -1   2  21      694.47      625.68     19.99 o
   0   2  21       24.68       35.52      5.75 o
   1   2  21      217.04      222.78     12.27 o
   2   2  21      143.96      138.55      9.95 o
   3   2  21        4.54        7.86      4.26 o
   4   2  21        0.36       -3.06      3.98 o
   5   2  21       59.22       84.76     11.07 o
   6   2  21        4.93       16.37      9.36 o
  -9   3  21       11.29        3.20      5.34 o
  -8   3  21      116.22      112.07      9.15 o
  -7   3  21        0.45        2.46      4.61 o
  -6   3  21        8.98        5.47      5.21 o
  -5   3  21      185.06      142.69      8.64 o
  -4   3  21        1.89        2.25      2.59 o
  -3   3  21      156.19      181.31      9.38 o
  -2   3  21        5.75        9.04      2.72 o
  -1   3  21      227.01      251.10      8.79 o
   0   3  21       12.24       21.56      7.02 o
   1   3  21       47.09       50.32      6.73 o
   2   3  21      119.53      107.29      8.89 o
   3   3  21       11.46        6.87      6.08 o
   4   3  21       81.19       98.77      8.87 o
   5   3  21      203.37      210.35     12.68 o
   6   3  21       64.64       77.29     10.68 o
  -9   4  21        3.06       -0.98      6.38 o
  -8   4  21      118.56      111.78      7.55 o
  -7   4  21      135.74      133.23      9.15 o
  -6   4  21       41.76       42.06      5.34 o
  -5   4  21      905.99      902.71     20.44 o
  -4   4  21      254.84      286.22     14.63 o
  -3   4  21      182.81      173.42      8.56 o
  -2   4  21      383.47      382.16     11.83 o
  -1   4  21       76.32       83.23      7.96 o
   0   4  21        7.35        6.42      3.32 o
   1   4  21       71.81       81.35      7.69 o
   2   4  21       65.73       69.08      7.23 o
   3   4  21      176.35      144.13     10.23 o
   4   4  21       42.60       43.73      7.90 o
   5   4  21        4.20        2.10      6.21 o
   6   4  21       42.70       40.61      7.88 o
  -8   5  21        0.44        4.99      6.41 o
  -7   5  21       15.35       15.39      5.90 o
  -6   5  21       27.12       24.48      5.92 o
  -5   5  21       60.50       50.20      9.86 o
  -4   5  21      264.04      295.46     21.33 o
  -3   5  21        4.34        7.18      5.48 o
  -2   5  21       65.40       70.98     12.11 o
  -1   5  21      214.22      206.38     11.63 o
   0   5  21      433.53      453.48     17.25 o
   1   5  21        1.33        6.52      4.46 o
   2   5  21       93.54       90.14      8.36 o
   3   5  21        9.95       13.25      4.63 o
   4   5  21       77.96       70.89      7.55 o
   5   5  21       25.99       27.99      7.68 o
  -8   6  21        2.17        1.75      6.09 o
  -7   6  21      208.00      230.04     14.04 o
  -6   6  21      114.26      138.42     10.65 o
  -5   6  21        1.01        1.39      4.37 o
  -4   6  21        0.53        8.58      6.53 o
  -3   6  21      624.63      603.50     30.43 o
  -2   6  21      263.01      238.29     19.65 o
  -1   6  21      198.77      205.51     18.21 o
   0   6  21       24.51       13.97      8.75 o
   1   6  21       13.99       11.99      4.53 o
   2   6  21       67.94       87.63      8.17 o
   3   6  21       61.10       62.63      8.87 o
   4   6  21      330.29      350.63     15.64 o
  -7   7  21        0.85       -3.22      4.69 o
  -6   7  21       30.67       17.29     12.27 o
  -5   7  21       67.49       79.54      7.97 o
  -4   7  21      300.59      290.89     17.08 o
  -3   7  21       28.87       20.10      5.39 o
  -2   7  21      233.50      239.79     12.88 o
  -1   7  21      389.17      407.51     22.58 o
   0   7  21        1.94        3.78      4.23 o
   1   7  21      298.58      315.29     10.83 o
   2   7  21       18.31       17.37      4.61 o
   3   7  21        5.91        3.37      7.14 o
  -7   8  21      214.89      207.37     16.10 o
  -6   8  21       86.09      103.30     13.95 o
  -5   8  21      226.92      230.85     11.18 o
  -4   8  21      387.97      438.48     18.20 o
  -3   8  21       74.97       47.93     13.79 o
  -2   8  21      269.58      313.06     14.79 o
  -1   8  21        6.62       11.04      4.22 o
   0   8  21       12.82        4.55      3.74 o
   1   8  21      288.27      278.43     13.04 o
   2   8  21      130.07      133.58     15.91 o
   3   8  21       19.36       23.25      9.10 o
  -6   9  21      207.36      237.39     19.32 o
  -5   9  21       62.57       67.31      8.25 o
  -4   9  21       11.53       17.94      5.95 o
  -3   9  21      210.56      217.86     13.00 o
  -2   9  21      203.26      214.24     12.74 o
  -1   9  21      137.78      134.29      9.81 o
   0   9  21        1.58        3.42      3.70 o
   1   9  21        5.46       -5.84      8.84 o
   2   9  21       44.37       39.95     10.50 o
  -6  10  21       36.82       21.11      7.83 o
  -5  10  21       23.53       38.63      5.71 o
  -4  10  21      123.42      155.98     11.58 o
  -3  10  21       47.86       49.93      7.47 o
  -2  10  21       42.75       54.26      7.12 o
  -1  10  21       14.40       17.28     11.45 o
   0  10  21        7.40       14.39      7.33 o
   1  10  21       96.02       85.36     12.60 o
  -5  11  21       57.98       69.09     12.17 o
  -4  11  21       45.86       33.83      6.35 o
  -3  11  21       72.59       68.91      8.36 o
  -2  11  21      291.89      320.10     17.87 o
  -1  11  21       26.19       20.33      8.17 o
   0  11  21       28.28       16.16      7.87 o
  -5  12  21      180.09      196.49     18.55 o
  -4  12  21      299.84      322.00     22.32 o
  -3  12  21      263.69      315.69     21.04 o
  -2  12  21      288.16      288.07     19.61 o
  -4  13  21       76.47       54.38     10.36 o
  -3  13  21       73.68       99.11     13.22 o
  -8   0  22       11.99        9.93      5.85 o
  -6   0  22       19.68       12.45      5.08 o
  -4   0  22      433.97      403.76     19.85 o
  -2   0  22      341.41      346.89     22.05 o
   0   0  22      290.23      264.87     19.35 o
   2   0  22     1718.43     1670.11     47.68 o
   4   0  22        0.01       -7.78      7.78 o
   6   0  22      321.42      339.76     23.99 o
  -9   1  22        5.50       16.34      4.63 o
  -8   1  22        3.58        0.99      4.03 o
  -7   1  22      175.76      193.97     11.20 o
  -6   1  22       61.19       59.47      9.17 o
  -5   1  22       30.97       29.14     12.32 o
  -4   1  22        5.93       16.48      4.29 o
  -3   1  22      181.71      212.16      7.87 o
  -2   1  22      303.61      344.60     11.35 o
  -1   1  22        2.34        4.72      4.30 o
   0   1  22      194.25      210.96     15.17 o
   1   1  22        7.60       15.06      4.56 o
   2   1  22       23.23       41.31      6.31 o
   3   1  22        0.55       -2.95      4.35 o
   4   1  22        5.21       12.51      5.09 o
   5   1  22        0.23       -1.12      4.43 o
   6   1  22       86.27      106.71     14.57 o
  -9   2  22        3.32        5.51      5.87 o
  -8   2  22        1.81        4.61      4.12 o
  -7   2  22       48.29       43.55      7.84 o
  -6   2  22      142.39      166.80     10.49 o
  -5   2  22      338.27      350.94     13.54 o
  -4   2  22        9.53       15.53      3.25 o
  -3   2  22      249.33      261.99     17.33 o
  -2   2  22      190.54      207.35      8.71 o
  -1   2  22        0.98        4.13      6.94 o
   0   2  22       35.26       28.86      5.85 o
   1   2  22       64.07       85.24      8.30 o
   2   2  22       69.72       70.79      7.63 o
   3   2  22       75.86       70.76      7.87 o
   4   2  22       17.77       15.12      5.96 o
   5   2  22       45.91       49.25      7.11 o
   6   2  22      104.83      103.99     13.54 o
  -9   3  22       30.85       27.67      8.44 o
  -8   3  22        3.27        3.01      9.72 o
  -7   3  22        8.78        2.05      3.30 o
  -6   3  22       37.98       36.67      5.56 o
  -5   3  22      157.21      138.82      8.63 o
  -4   3  22        1.27        0.46      3.33 o
  -3   3  22      391.94      400.22     21.19 o
  -2   3  22      592.73      613.27     16.79 o
  -1   3  22       21.99       11.45      4.44 o
   0   3  22       11.73        9.60      4.07 o
   1   3  22       28.00       21.86      6.77 o
   2   3  22       48.43       42.22      8.61 o
   3   3  22       28.64       26.90      5.53 o
   4   3  22        1.81       -6.41      6.67 o
   5   3  22       74.74       85.07     11.87 o
   6   3  22       14.23       11.02      5.96 o
  -8   4  22       39.26       43.60      9.61 o
  -7   4  22      137.77      166.60     16.48 o
  -6   4  22      238.12      259.26     19.18 o
  -5   4  22        8.52       23.78      7.42 o
  -4   4  22       43.70       49.81      6.91 o
  -3   4  22        0.27       -0.93      6.53 o
  -2   4  22      105.82       99.24     13.31 o
  -1   4  22       32.12       26.50      5.67 o
   0   4  22      113.99      109.97      8.93 o
   1   4  22      332.61      338.52     29.77 o
   2   4  22       10.46        7.57      3.63 o
   3   4  22       20.10       15.55      4.74 o
   4   4  22      219.61      262.15     14.25 o
   5   4  22       52.61       86.14     12.12 o
  -8   5  22       26.29       21.99      8.13 o
  -7   5  22      273.00      231.81     14.07 o
  -6   5  22      170.56      179.43     21.86 o
  -5   5  22       28.76       33.87      9.25 o
  -4   5  22      143.20      148.16     10.89 o
  -3   5  22        1.38        3.64      6.28 o
  -2   5  22        4.25        9.65      7.86 o
  -1   5  22      137.68      155.17     10.60 o
   0   5  22       66.17       60.19      7.14 o
   1   5  22       26.84       35.60      6.03 o
   2   5  22        0.79        4.33      3.86 o
   3   5  22       81.23       95.64      8.93 o
   4   5  22       44.46       34.23      7.30 o
  -7   6  22       10.48        3.28      6.05 o
  -6   6  22        9.88       20.55      7.46 o
  -5   6  22        7.53       11.37      4.87 o
  -4   6  22       33.20       31.88      9.73 o
  -3   6  22       42.40       35.32      8.96 o
  -2   6  22       48.00       49.57     10.97 o
  -1   6  22       85.77       92.34     13.33 o
   0   6  22        0.86        0.65      5.70 o
   1   6  22        0.02        0.59      3.55 o
   2   6  22      297.32      307.09     14.73 o
   3   6  22        4.15        5.17      4.03 o
  -7   7  22       34.81       32.18      9.64 o
  -6   7  22       17.53        8.66      4.94 o
  -5   7  22       60.17       59.56      6.42 o
  -4   7  22      151.12      175.10     12.09 o
  -3   7  22       87.39       55.26      7.30 o
  -2   7  22       42.40       49.42      6.88 o
  -1   7  22        5.36        7.94      4.32 o
   0   7  22        4.69       -4.71      4.71 o
   1   7  22       15.21       16.24      5.05 o
   2   7  22       12.29       16.73      5.11 o
  -6   8  22       58.41       71.78     12.21 o
  -5   8  22       16.28       24.52      6.09 o
  -4   8  22        1.91        4.57      4.71 o
  -3   8  22     1049.28     1119.53     44.82 o
  -2   8  22        5.09       10.53     10.28 o
  -1   8  22      141.21      129.48     31.66 o
   0   8  22       32.16       23.75      5.37 o
   1   8  22       36.76       39.12     10.94 o
  -6   9  22        1.87       16.94      7.29 o
  -5   9  22       12.78       20.83      5.94 o
  -4   9  22      262.10      297.78     18.81 o
  -3   9  22      124.69      125.09     10.29 o
  -2   9  22       72.78       99.41      9.36 o
  -1   9  22        1.13       10.19      4.70 o
   0   9  22       10.62       -2.42      7.30 o
  -5  10  22        5.18        1.89      6.62 o
  -4  10  22      270.35      248.93     19.73 o
  -3  10  22      146.95      143.22     11.23 o
  -2  10  22        0.40       -2.87      4.17 o
  -1  10  22       32.11       37.42      6.72 o
  -5  11  22       82.55       82.22     13.06 o
  -4  11  22        0.16        7.47      7.64 o
  -3  11  22       11.91       14.86      8.57 o
  -2  11  22       68.83       62.91     10.57 o
  -4  12  22      137.59      139.78     15.38 o
  -3  12  22      230.58      262.20     19.67 o
  -9   0  23        1.46        0.36      5.66 o
  -7   0  23        4.48       -2.06      5.34 o
  -5   0  23     1324.22     1447.03     38.82 o
  -3   0  23      336.59      369.42     14.74 o
  -1   0  23     1278.86     1274.95     42.56 o
   1   0  23        2.26        4.33      5.53 o
   3   0  23      221.57      229.07     19.19 o
   5   0  23        0.18       -7.24      7.75 o
  -9   1  23        2.78       -3.74      6.11 o
  -8   1  23       34.54       34.34      5.88 o
  -7   1  23       10.20        9.80      3.96 o
  -6   1  23      117.46      130.35     12.29 o
  -5   1  23        0.15       11.21      3.89 o
  -4   1  23        0.05       -2.31      4.15 o
  -3   1  23       18.94       27.33      3.64 o
  -2   1  23        6.08       14.46      3.48 o
  -1   1  23      118.17       84.38      9.35 o
   0   1  23      406.22      391.77     16.94 o
   1   1  23        3.77       -0.39      4.14 o
   2   1  23       27.22       20.90      5.26 o
   3   1  23       90.11       79.69      8.31 o
   4   1  23        0.01       -3.73      4.14 o
   5   1  23      104.67      100.18     13.65 o
  -8   2  23       26.91       34.21      9.26 o
  -7   2  23        1.49       -3.81      3.81 o
  -6   2  23      273.58      258.17     16.99 o
  -5   2  23      113.01      115.04      8.28 o
  -4   2  23      323.48      315.70     11.03 o
  -3   2  23       33.69       49.01      4.60 o
  -2   2  23       65.59       65.83      7.67 o
  -1   2  23      145.46      143.38     10.46 o
   0   2  23        0.76       11.04      4.86 o
   1   2  23       33.00       39.66      6.64 o
   2   2  23       59.41       60.85      7.22 o
   3   2  23       25.92       32.78      6.36 o
   4   2  23       12.20        4.42     11.72 o
   5   2  23      221.56      222.42     18.96 o
  -8   3  23       24.89       19.62      7.72 o
  -7   3  23        0.00       -5.89      6.77 o
  -6   3  23      174.31      171.97     15.78 o
  -5   3  23       37.12       24.44      7.43 o
  -4   3  23        0.31        5.05      4.54 o
  -3   3  23       31.51       29.98      9.30 o
  -2   3  23      164.66      151.37     14.75 o
  -1   3  23        2.18       -2.53      3.99 o
   0   3  23       18.51       11.54      8.35 o
   1   3  23      192.36      186.25     11.91 o
   2   3  23        2.08        0.63      4.49 o
   3   3  23      141.97      154.88     12.15 o
   4   3  23       27.58       11.29      6.12 o
   5   3  23       62.11       79.07     11.78 o
  -8   4  23       10.12       14.36      7.83 o
  -7   4  23      103.30      121.56     14.19 o
  -6   4  23       58.84       55.53     10.42 o
  -5   4  23        2.61        2.13      5.38 o
  -4   4  23      488.45      519.61     19.47 o
  -3   4  23      173.36      175.83     17.07 o
  -2   4  23      313.00      316.35     23.01 o
  -1   4  23      179.08      210.43     24.57 o
   0   4  23      239.29      275.05     14.16 o
   1   4  23       48.23       91.67     13.22 o
   2   4  23       24.23        7.39      4.78 o
   3   4  23      187.82      189.55     24.94 o
   4   4  23        1.86        3.30      4.96 o
  -7   5  23        7.98        9.34      7.19 o
  -6   5  23       62.38       75.53     11.31 o
  -5   5  23      100.63      111.88     13.45 o
  -4   5  23       20.21       23.88      5.96 o
  -3   5  23       47.90       37.64      9.04 o
  -2   5  23      114.88      102.74     14.13 o
  -1   5  23        1.31        8.58      4.95 o
   0   5  23       11.49       22.38      6.15 o
   1   5  23       34.18       34.88      6.18 o
   2   5  23        1.06        3.26      6.73 o
   3   5  23        2.02       -0.20      4.91 o
  -7   6  23        3.33        6.49      7.44 o
  -6   6  23        6.10        5.52      5.20 o
  -5   6  23      261.99      284.09     15.11 o
  -4   6  23       61.12       59.59     11.48 o
  -3   6  23      198.25      220.08     20.16 o
  -2   6  23      182.58      168.97     17.68 o
  -1   6  23      102.86      118.61     14.65 o
   0   6  23       33.84       40.38      6.33 o
   1   6  23       30.22       38.53      5.95 o
   2   6  23       22.97       45.58      6.62 o
  -6   7  23      114.08      148.02     11.75 o
  -5   7  23        1.43        2.88      4.54 o
  -4   7  23       11.61        9.71      5.50 o
  -3   7  23        8.06       12.11      7.71 o
  -2   7  23       17.87       16.26      5.35 o
  -1   7  23      131.21      140.50     12.07 o
   0   7  23      343.63      377.71     16.07 o
   1   7  23      104.75      127.24      9.71 o
  -5   8  23        8.63       10.70      4.82 o
  -4   8  23       17.00       12.09      6.28 o
  -3   8  23        0.81        7.82      5.03 o
  -2   8  23      174.84      207.73     12.71 o
  -1   8  23        3.69       10.77      7.33 o
  -5   9  23       90.86       72.23     12.27 o
  -4   9  23      254.46      314.93     22.40 o
  -3   9  23      284.04      276.60     20.32 o
  -2   9  23       27.72       30.70      8.07 o
  -4  10  23       74.84      106.83     14.02 o
  -3  10  23      231.79      227.72     18.72 o
  -2  10  23        3.75        0.23      5.54 o
  -4  11  23        0.42        4.39      7.25 o
  -3  11  23      333.18      320.39     21.99 o
  -8   0  24        1.27        7.47      4.94 o
  -6   0  24        6.29       15.51      6.14 o
  -4   0  24      102.51      129.31     11.86 o
  -2   0  24       28.90       18.91      4.28 o
   0   0  24      562.82      599.86     30.11 o
   2   0  24      203.38      193.91     17.75 o
   4   0  24       19.71       20.56      8.57 o
  -8   1  24        6.92       16.36      6.43 o
  -7   1  24       49.35       48.67      9.34 o
  -6   1  24        2.23        6.12      4.91 o
  -5   1  24       61.82       62.79      9.49 o
  -4   1  24      140.37      153.29     13.36 o
  -3   1  24       11.66        7.67      4.83 o
  -2   1  24        3.93        8.03      5.11 o
  -1   1  24        6.75        5.72      4.79 o
   0   1  24      212.75      241.11     14.06 o
   1   1  24        1.72       -2.52      3.99 o
   2   1  24      121.46      137.51     10.92 o
   3   1  24       10.35       19.72      5.51 o
   4   1  24        2.01       -0.31      6.87 o
  -8   2  24        0.73       -3.81      5.51 o
  -7   2  24       47.18       50.88      9.22 o
  -6   2  24       20.55       23.16      7.74 o
  -5   2  24      228.39      250.93     17.98 o
  -4   2  24      254.23      272.05     18.37 o
  -3   2  24        7.14        0.32      3.85 o
  -2   2  24       15.68       10.11      5.49 o
  -1   2  24        7.00        7.83      4.15 o
   0   2  24       26.32       31.30      6.42 o
   1   2  24        8.80       17.60      5.14 o
   2   2  24       62.66       59.89      7.41 o
   3   2  24        4.34       -2.64      4.31 o
   4   2  24       43.91       53.15     10.75 o
  -8   3  24       35.22       51.35     10.91 o
  -7   3  24       63.65       49.40      9.81 o
  -6   3  24        7.05       15.83      6.92 o
  -5   3  24       61.41       61.27     10.19 o
  -4   3  24       99.99       82.57      8.60 o
  -3   3  24        1.99        4.00      7.10 o
  -2   3  24       87.49       82.36     12.88 o
  -1   3  24       84.59       94.98      9.31 o
   0   3  24        8.47       10.75      4.98 o
   1   3  24        1.43       -3.59      4.15 o
   2   3  24      241.82      280.89     14.96 o
   3   3  24       19.23        2.48      5.96 o
   4   3  24        4.30       -7.76      7.76 o
  -7   4  24      103.70      109.14     13.62 o
  -6   4  24       75.10       93.62     12.68 o
  -5   4  24      152.40      192.05     16.92 o
  -4   4  24       13.03       12.63      5.18 o
  -3   4  24       90.89      117.82     15.39 o
  -2   4  24       58.69       58.74     11.70 o
  -1   4  24       26.55       47.06      7.08 o
   0   4  24       18.16       15.36     11.03 o
   1   4  24       23.29       24.11      6.34 o
   2   4  24       21.28       19.16      7.05 o
   3   4  24        5.51       -2.00      6.08 o
  -7   5  24      108.71       95.25     13.62 o
  -6   5  24        0.34        3.57      6.23 o
  -5   5  24      258.61      279.32     20.68 o
  -4   5  24        6.92        6.00      5.97 o
  -3   5  24      130.87      189.30     18.64 o
  -2   5  24      416.09      505.00     29.64 o
  -1   5  24      230.22      261.46     21.61 o
   0   5  24        1.61        6.83      5.10 o
   1   5  24       24.72       20.46      5.56 o
   2   5  24       41.38       18.27      6.89 o
  -6   6  24      249.50      257.50     21.03 o
  -5   6  24       29.14       31.01      6.60 o
  -4   6  24        0.05       -2.01      4.63 o
  -2   6  24        3.88        4.34      6.08 o
  -1   6  24        2.89        2.23      7.09 o
   0   6  24       29.60       51.47      9.43 o
   1   6  24        0.63        5.53      4.68 o
  -5   7  24        0.46        3.08      5.05 o
  -4   7  24        5.69       -5.18      7.66 o
  -3   7  24       48.62       42.01      9.06 o
  -2   7  24       60.76       66.11     10.56 o
  -1   7  24       77.30       63.85     10.05 o
  -4   8  24       11.31        3.23      6.49 o
  -3   8  24       33.96       32.55      9.16 o
  -2   8  24      111.52       98.35     11.94 o
  -4   9  24      461.50      506.75     28.38 o
  -3   9  24       63.58       77.40     11.50 o
  -2   9  24        2.67       -5.13      6.40 o
  -4  10  24       20.34       35.25      9.81 o
  -3  10  24       17.63       31.22      9.59 o
  -3   0  25      183.99      221.70     19.94 o
  -1   0  25       15.06       32.82      9.21 o
   1   0  25      236.77      271.68     21.52 o
  -7   1  25       15.64       19.02      7.55 o
  -6   1  25      314.14      317.24     20.65 o
  -5   1  25       62.52       51.17      8.81 o
  -4   1  25       58.69       70.33      9.83 o
  -3   1  25       17.15       15.50      7.80 o
  -2   1  25       22.12       29.58      6.48 o
  -1   1  25      138.30      142.83     10.99 o
   0   1  25       13.07       22.53      6.01 o
   1   1  25        3.53       -3.73      6.24 o
   2   1  25      171.31      230.72     14.05 o
   3   1  25        2.86        2.58      6.12 o
  -7   2  25       32.43       33.41      8.08 o
  -6   2  25       50.46       62.97     10.30 o
  -5   2  25      123.41      144.12     14.09 o
  -4   2  25        3.24        4.67      5.23 o
  -3   2  25       50.74       74.74      8.01 o
  -2   2  25       42.61       47.70      7.35 o
  -1   2  25        1.17        1.66      4.11 o
   0   2  25       20.70       19.86      5.38 o
   1   2  25        1.41        3.78      4.89 o
   2   2  25      218.28      283.54     21.20 o
   3   2  25        0.48       -0.33      6.70 o
  -7   3  25      533.12      605.00     30.05 o
  -6   3  25       27.35       33.05      8.48 o
  -5   3  25       47.29       71.67     11.31 o
  -4   3  25       45.12       50.62      9.56 o
  -3   3  25      226.45      264.20     14.12 o
  -2   3  25      123.64      125.41     16.00 o
  -1   3  25        0.04        4.24      4.98 o
   0   3  25        1.09       -0.70      4.55 o
   1   3  25      125.97      108.31     13.55 o
   2   3  25       22.82       35.41      9.44 o
   3   3  25       90.96       94.87     12.96 o
  -6   4  25       41.25       40.80      8.77 o
  -5   4  25       68.44       92.60     12.94 o
  -4   4  25       35.98       22.27      6.82 o
  -1   4  25        0.06       -1.02      6.33 o
   0   4  25       82.34       77.75     11.06 o
   1   4  25        7.97       14.57      7.89 o
   2   4  25       65.56       67.41     11.36 o
  -6   5  25       10.04       13.64      8.44 o
  -5   5  25        3.07        1.87      6.74 o
  -4   5  25        3.85       12.75      6.67 o
   0   5  25      196.02      223.50     18.20 o
   1   5  25       14.37       16.20      5.74 o
  -5   6  25      246.97      297.42     22.36 o
  -4   6  25        9.52        0.18      5.25 o
   0   6  25       16.00       21.09      6.87 o
  -4   7  25        0.99       -4.57      4.57 o
  -3   7  25       72.20       99.42     13.20 o
  -2   7  25      143.68      164.36     15.97 o
  -4   8  25       17.90       20.22      8.75 o
  -3   8  25       45.69       55.17     10.53 o
  -2   8  25      355.07      367.76     22.94 o
  -2   0  26       85.51       98.04     14.04 o
   0   0  26       78.44       71.92     12.02 o
  -2   1  26       11.89        4.25      5.57 o
  -1   1  26       18.02       13.18      6.10 o
   0   1  26       77.89      111.03     14.70 o
   1   1  26        0.46        5.70      6.64 o
  -2   2  26       27.41       32.88      9.94 o
  -1   2  26       38.05       43.84      9.78 o
   0   2  26        0.25       11.55      7.24 o
   1   2  26      113.49      131.32     15.15 o
   2   2  26       66.08       56.27     11.16 o
  -5   3  26       65.03       89.60     12.59 o
  -4   3  26        1.84        8.89      6.77 o
  -3   3  26        6.78        3.55      6.16 o
  -1   3  26       36.86       65.58     11.34 o
   0   3  26        9.94       20.14      6.73 o
   1   3  26       40.96       46.42     10.05 o
  -5   4  26      270.86      322.98     22.23 o
  -4   4  26      108.80      115.32     13.78 o
  -3   4  26       24.94       17.11      6.63 o
  -1   4  26       56.75       47.31      9.94 o
   0   4  26        0.12        6.20      7.03 o
   1   4  26      710.07      868.96     35.91 o
  -5   5  26        0.74       -0.13      5.95 o
  -4   5  26       22.60       19.86      7.75 o
   0   5  26       10.53        6.45      6.23 o
  -4   6  26      191.63      186.40     17.78 o
  -1   3  27       12.77        4.38      6.37 o
   0   3  27       12.92       23.44      8.61 o
 
